# Supplementary material for: Tetra­aqua­bis(N-phenyl­sulfonyl-l-leucinato)cadmium(II) dihydrate
Source: Acta Crystallogr Sect E Struct Rep Online. 2009 Jan 10;65(Pt 2):m172. doi: 10.1107/S1600536809000683 (PMC2968151; doi:10.1107/S1600536809000683)
Supplement: Supplementary file 1 [file e-65-0m172-sup1.cif]

##############################################################################
###                                                                        ###
###        Electronic paper (Acta Crystallographica Section E)             ###
###                                                                        ###
##############################################################################
#                                                                            #
# This CIF contains the data in a paper accepted for publication in Acta     #
# Crystallographica Section E. It conforms to the requirements of Notes      #
# for Authors for Section E, and has been peer reviewed under the auspices   #
# of the IUCr Commission on Journals.                                        #
#                                                                            #
# Full details of the Crystallographic Information File format               #
# are given in the paper "The Crystallographic Information File (CIF):       #
# a New Standard Archive File for Crystallography" by S. R. Hall, F. H.      #
# Allen and I. D. Brown [Acta Cryst. (1991), A47, 655-685].                  #
#                                                                            #
# The current version of the core CIF dictionary is obtainable from          #
# ftp://ftp.iucr.org/pub/cif_core.dic. The current version number is 2.4.    #
#                                                                            #
# Software is freely available for graphical display of the structure(s) in  #
# this CIF.  For information consult the CIF home page http://www.iucr.org/  #
# cif/home.html                                                              #
#                                                                            #
# This file may be used for bona fide research purposes within the           #
# scientific community so long as proper attribution is given to the journal # 
# article from which it was obtained.                                        #
#                                                                            #
##############################################################################
                                             
data_global
_audit_creation_method     'form.cif (version 2.0)'
_journal_data_validation_number     ?
_journal_date_recd_electronic     2008-12-29
_journal_date_accepted     2009-01-07
_journal_name_full     'Acta Crystallographica, Section E'
_journal_year     2009
_journal_volume     65
_journal_issue      2
_journal_page_first     m172
_journal_page_last     m172
_journal_paper_category     QM
_journal_coeditor_code     AT2702
_publ_contact_author_name     'Prof. Tai xishi'
_publ_contact_author_address
;
      Department of Chemistry and Chemical Engineering,
      Weifang University,
      Weifang 261061,
      People's Republic of China
;
_publ_contact_author_email     'taixishi@lzu.edu.cn'
_publ_contact_author_fax     '(+86)536 8785157'
_publ_contact_author_phone     '(+86)536 8785283'
_publ_section_title
;
Tetraaquabis(<i>N</i>-phenylsulfonyl-L-leucinato)cadmium(II) dihydrate
;
loop_
    _publ_author_name
    _publ_author_footnote
    _publ_author_address
    'Guan, Pei-Guo' ?
;
Department of Sport,
Weifang University, Weifang 261061,
People's Republic of China
;
data_I
_audit_creation_method     SHELXL-97
_chemical_name_systematic
;
Tetraaquabis(<i>N</i>-phenylsulfonyl-L-leucinato)cadmium(II) dihydrate
;
_chemical_name_common     ?
_chemical_formula_moiety     'C24 H36 Cd N2 O10 S2, 2(H2 O)'
_chemical_formula_sum     'C24 H40 Cd N2 O12 S2'
_chemical_formula_iupac     '[Cd (C12 H16 N O4 S)2 (H2 O)], 2H2 O'
_chemical_formula_weight     725.10
_chemical_melting_point     ?
_symmetry_cell_setting     orthorhombic
_symmetry_space_group_name_H-M     'P 21 21 2'
_symmetry_space_group_name_Hall     'P 2 2ab'
loop_
    _symmetry_equiv_pos_as_xyz
    'x, y, z'
    '-x, -y, z'
    'x+1/2, -y+1/2, -z'
    '-x+1/2, y+1/2, -z'
_cell_length_a     17.733(2)
_cell_length_b     17.2930(19)
_cell_length_c     5.6051(11)
_cell_angle_alpha     90.00
_cell_angle_beta     90.00
_cell_angle_gamma     90.00
_cell_volume     1718.9(4)
_cell_formula_units_Z     2
_cell_measurement_reflns_used     2267
_cell_measurement_theta_min     2.297
_cell_measurement_theta_max     19.607
_cell_measurement_temperature     298(2)
_exptl_crystal_description     block
_exptl_crystal_colour     colourless
_exptl_crystal_size_max     0.50
_exptl_crystal_size_mid     0.40
_exptl_crystal_size_min     0.36
_exptl_crystal_density_diffrn     1.401
_exptl_crystal_density_meas     ?
_exptl_crystal_density_method     'not measured'
_exptl_crystal_F_000     748
_exptl_absorpt_coefficient_mu     0.811
_exptl_absorpt_correction_type     multi-scan
_exptl_absorpt_process_details     '(SADABS; Sheldrick, 1996)'
_exptl_absorpt_correction_T_min     0.6871
_exptl_absorpt_correction_T_max     0.7588
_exptl_special_details
;
;
_diffrn_ambient_temperature     298(2)
_diffrn_radiation_type     MoK\a
_diffrn_radiation_wavelength     0.71073
_diffrn_radiation_source     'fine-focus sealed tube'
_diffrn_radiation_monochromator     graphite
_diffrn_measurement_device_type     'Bruker SMART CCD area-detector'
_diffrn_measurement_method     '\f and \w'
_diffrn_detector_area_resol_mean     ?
_diffrn_reflns_number     9050
_diffrn_reflns_av_R_equivalents     0.0505
_diffrn_reflns_av_sigmaI/netI     0.0613
_diffrn_reflns_theta_min     1.64
_diffrn_reflns_theta_max     25.00
_diffrn_reflns_theta_full     25.00
_diffrn_measured_fraction_theta_max     1.000
_diffrn_measured_fraction_theta_full     1.000
_diffrn_reflns_limit_h_min     -21
_diffrn_reflns_limit_h_max     19
_diffrn_reflns_limit_k_min     -18
_diffrn_reflns_limit_k_max     20
_diffrn_reflns_limit_l_min     -6
_diffrn_reflns_limit_l_max     6
_diffrn_standards_number     ?
_diffrn_standards_interval_count     ?
_diffrn_standards_interval_time     ?
_diffrn_standards_decay_%     ?
_refine_special_details
;
Refinement of <i>F</i>^2^ against ALL reflections. The weighted <i>R</i>-factor
<i>wR</i> and goodness of fit <i>S</i> are based on <i>F</i>^2^, conventional
<i>R</i>-factors <i>R</i> are based on <i>F</i>, with <i>F</i> set to zero for
negative <i>F</i>^2^. The threshold expression of <i>F</i>^2^ >
\s(<i>F</i>^2^) is used only for calculating <i>R</i>-factors(gt) <i>etc</i>.
and is not relevant to the choice of reflections for refinement.
<i>R</i>-factors based on <i>F</i>^2^ are statistically about twice as large
as those based on <i>F</i>, and <i>R</i>- factors based on ALL data will be
even larger.
;
_reflns_number_total     3033
_reflns_number_gt     1954
_reflns_threshold_expression     I>2\s(I)
_refine_ls_structure_factor_coef     Fsqd
_refine_ls_matrix_type     full
_refine_ls_R_factor_all     0.1067
_refine_ls_R_factor_gt     0.0678
_refine_ls_wR_factor_gt     0.1794
_refine_ls_wR_factor_ref     0.2142
_refine_ls_goodness_of_fit_ref     1.027
_refine_ls_restrained_S_all     1.027
_refine_ls_number_reflns     3033
_refine_ls_number_parameters     207
_refine_ls_number_restraints     0
_refine_ls_hydrogen_treatment     constr
_refine_ls_weighting_scheme     calc
_refine_ls_weighting_details
         'calc w=1/[\s^2^(Fo^2^)+(0.1333P)^2^+0.5509P] where P=(Fo^2^+2Fc^2^)/3'
_atom_sites_solution_hydrogens     geom
_atom_sites_solution_primary     direct
_atom_sites_solution_secondary     difmap
_refine_ls_shift/su_max     0.001
_refine_ls_shift/su_mean     0.000
_refine_diff_density_max     0.700
_refine_diff_density_min     -0.561
_refine_ls_extinction_method     none
_refine_ls_extinction_coef     ?
_refine_ls_abs_structure_details     'Flack (1983), 1247 Freidel pairs'
_refine_ls_abs_structure_Flack     0.00(8)
loop_
    _atom_type_symbol
    _atom_type_description
    _atom_type_scat_dispersion_real
    _atom_type_scat_dispersion_imag
    _atom_type_scat_source
    'C' 'C' 0.0033 0.0016
                         'International Tables Vol C Tables 4.2.6.8 and 6.1.1.4'
    'H' 'H' 0.0000 0.0000
                         'International Tables Vol C Tables 4.2.6.8 and 6.1.1.4'
    'N' 'N' 0.0061 0.0033
                         'International Tables Vol C Tables 4.2.6.8 and 6.1.1.4'
    'O' 'O' 0.0106 0.0060
                         'International Tables Vol C Tables 4.2.6.8 and 6.1.1.4'
    'Cd' 'Cd' -0.8075 1.2024
                         'International Tables Vol C Tables 4.2.6.8 and 6.1.1.4'
    'S' 'S' 0.1246 0.1234
                         'International Tables Vol C Tables 4.2.6.8 and 6.1.1.4'
_computing_data_collection     'SMART (Bruker, 1997)'
_computing_cell_refinement     'SAINT (Bruker, 1997)'
_computing_data_reduction     'SAINT (Bruker, 1997)'
_computing_structure_solution     'SHELXS97 (Sheldrick, 2008)'
_computing_structure_refinement     'SHELXL97 (Sheldrick, 2008)'
_computing_molecular_graphics     'SHELXTL (Sheldrick, 2008)'
_computing_publication_material     'SHELXTL (Sheldrick, 2008)'
loop_
    _atom_site_type_symbol
    _atom_site_label
    _atom_site_fract_x
    _atom_site_fract_y
    _atom_site_fract_z
    _atom_site_U_iso_or_equiv
    _atom_site_adp_type
    _atom_site_calc_flag
    _atom_site_refinement_flags
    _atom_site_occupancy
    _atom_site_disorder_assembly
    _atom_site_disorder_group
    Cd Cd1 0.5000 0.5000 0.05213(18) 0.0754(4) Uani d S 1 . .
    N N1 0.3790(4) 0.7120(5) 0.5321(16) 0.067(2) Uani d . 1 . .
    H H1 0.3992 0.6707 0.6057 0.081 Uiso d R 1 . .
    O O1 0.4512(4) 0.5829(4) 0.3465(14) 0.079(2) Uani d . 1 A .
    O O2 0.4394(4) 0.6239(4) -0.0210(14) 0.077(2) Uani d . 1 A .
    O O3 0.2573(4) 0.7608(4) 0.4174(14) 0.080(2) Uani d . 1 . .
    O O4 0.2793(4) 0.7154(5) 0.8283(13) 0.085(2) Uani d . 1 . .
    O O5 0.5451(10) 0.5261(9) -0.333(3) 0.099(5) Uani d P 0.50 A .
    H H5E 0.5163 0.5567 -0.4087 0.119 Uiso d PR 0.50 . .
    H H5F 0.5517 0.4850 -0.4128 0.119 Uiso d PR 0.50 . .
    O O6 0.379(2) 0.446(3) 0.075(15) 0.110(12) Uani d P 0.57(13) A 1
    H H6E 0.3791 0.3977 0.0942 0.132 Uiso d PR 0.57(13) A 1
    H H6F 0.3768 0.4554 -0.0740 0.132 Uiso d PR 0.57(13) A 1
    O O6' 0.396(3) 0.428(3) 0.191(19) 0.110(16) Uani d P 0.43(13) A 2
    H H6'C 0.3941 0.3821 0.1354 0.132 Uiso d PR 0.43(13) A 2
    H H6'B 0.4170 0.4296 0.3270 0.132 Uiso d PR 0.43(13) A 2
    O O7 0.6587(11) 0.6808(11) 0.976(4) 0.128(7) Uani d P 0.50 . .
    H H7C 0.6778 0.6880 0.8389 0.153 Uiso d PR 0.50 . .
    H H7D 0.6855 0.7054 1.0766 0.153 Uiso d PR 0.50 . .
    S S1 0.29018(13) 0.70772(14) 0.5767(5) 0.0649(6) Uani d . 1 . .
    C C1 0.4350(6) 0.6338(6) 0.197(2) 0.068(3) Uani d . 1 . .
    C C2 0.4090(6) 0.7135(6) 0.2887(19) 0.069(3) Uani d . 1 A .
    H H2 0.3714 0.7354 0.1798 0.083 Uiso calc R 1 . .
    C C3 0.4805(6) 0.7630(7) 0.285(2) 0.085(3) Uani d . 1 . .
    H H3A 0.5139 0.7441 0.4090 0.102 Uiso calc R 1 A .
    H H3B 0.5056 0.7546 0.1336 0.102 Uiso calc R 1 . .
    C C4 0.4717(8) 0.8475(8) 0.319(3) 0.101(4) Uani d . 1 A .
    H H4 0.4474 0.8621 0.4690 0.122 Uiso calc R 1 . .
    C C5 0.4321(9) 0.8787(9) 0.095(4) 0.129(6) Uani d . 1 . .
    H H5A 0.4440 0.8463 -0.0392 0.194 Uiso calc R 1 A .
    H H5B 0.4491 0.9305 0.0636 0.194 Uiso calc R 1 . .
    H H5C 0.3786 0.8789 0.1199 0.194 Uiso calc R 1 . .
    C C6 0.5520(11) 0.8810(9) 0.286(4) 0.151(8) Uani d . 1 . .
    H H6A 0.5840 0.8629 0.4117 0.227 Uiso calc R 1 A .
    H H6B 0.5497 0.9365 0.2897 0.227 Uiso calc R 1 . .
    H H6C 0.5719 0.8646 0.1346 0.227 Uiso calc R 1 . .
    C C7 0.2568(6) 0.6164(6) 0.498(2) 0.074(3) Uani d . 1 . .
    C C8 0.2721(7) 0.5536(7) 0.651(2) 0.083(3) Uani d . 1 . .
    H H8 0.2995 0.5616 0.7905 0.099 Uiso calc R 1 . .
    C C9 0.2469(7) 0.4809(7) 0.596(3) 0.093(4) Uani d . 1 . .
    H H9 0.2571 0.4398 0.6977 0.111 Uiso calc R 1 . .
    C C10 0.2057(8) 0.4681(8) 0.384(3) 0.094(4) Uani d . 1 . .
    H H10 0.1882 0.4189 0.3462 0.113 Uiso calc R 1 . .
    C C11 0.1923(7) 0.5283(7) 0.239(3) 0.093(4) Uani d . 1 . .
    H H11 0.1650 0.5202 0.1000 0.112 Uiso calc R 1 . .
    C C12 0.2186(7) 0.6048(7) 0.292(2) 0.083(3) Uani d . 1 . .
    H H12 0.2096 0.6454 0.1871 0.099 Uiso calc R 1 . .
loop_
    _atom_site_aniso_label
    _atom_site_aniso_U_11
    _atom_site_aniso_U_22
    _atom_site_aniso_U_33
    _atom_site_aniso_U_12
    _atom_site_aniso_U_13
    _atom_site_aniso_U_23
    Cd1 0.0923(8) 0.0840(7) 0.0497(6) 0.0321(6) 0.000 0.000
    N1 0.075(5) 0.069(4) 0.058(5) 0.015(4) -0.007(4) -0.005(4)
    O1 0.095(5) 0.077(4) 0.064(5) 0.024(4) -0.006(4) 0.004(4)
    O2 0.090(5) 0.079(4) 0.062(5) 0.026(4) 0.002(4) 0.000(4)
    O3 0.084(4) 0.080(5) 0.076(5) 0.030(4) -0.004(4) 0.003(4)
    O4 0.099(5) 0.102(5) 0.056(4) 0.030(5) 0.010(4) -0.010(4)
    O5 0.149(14) 0.083(11) 0.066(10) 0.054(9) 0.002(9) 0.006(8)
    O6 0.115(16) 0.120(16) 0.09(3) 0.017(12) -0.012(19) 0.005(18)
    O6' 0.11(2) 0.12(2) 0.09(3) 0.017(17) -0.01(2) 0.00(3)
    O7 0.133(15) 0.133(14) 0.117(17) -0.040(12) 0.014(13) -0.052(14)
    S1 0.0736(14) 0.0714(14) 0.0498(13) 0.0225(12) -0.0001(13) -0.0047(13)
    C1 0.074(6) 0.071(6) 0.058(7) 0.015(5) -0.006(5) 0.008(6)
    C2 0.077(7) 0.071(6) 0.060(6) 0.009(5) -0.004(5) 0.003(5)
    C3 0.087(8) 0.088(8) 0.080(8) 0.003(6) -0.008(6) 0.006(6)
    C4 0.102(9) 0.103(10) 0.099(10) -0.002(7) -0.018(8) 0.005(9)
    C5 0.142(13) 0.119(11) 0.126(15) -0.002(9) -0.027(13) 0.022(12)
    C6 0.147(15) 0.137(14) 0.17(2) -0.037(12) -0.029(15) 0.013(15)
    C7 0.083(6) 0.080(6) 0.060(8) 0.008(5) -0.001(5) 0.003(5)
    C8 0.095(8) 0.085(8) 0.069(8) 0.004(6) -0.008(6) 0.002(6)
    C9 0.104(8) 0.089(9) 0.085(9) 0.002(6) -0.004(7) 0.011(7)
    C10 0.106(9) 0.091(8) 0.086(10) -0.008(7) 0.003(8) 0.003(8)
    C11 0.105(9) 0.099(10) 0.075(9) -0.006(7) -0.008(7) 0.000(7)
    C12 0.096(8) 0.086(8) 0.067(8) -0.002(6) -0.003(7) 0.003(6)
_geom_special_details
;
All e.s.d.'s (except the e.s.d. in the dihedral angle between two l.s. planes)
are estimated using the full covariance matrix. The cell e.s.d.'s are taken
into account individually in the estimation of e.s.d.'s in distances, angles
and torsion angles; correlations between e.s.d.'s in cell parameters are only
used when they are defined by crystal symmetry. An approximate (isotropic)
treatment of cell e.s.d.'s is used for estimating e.s.d.'s involving l.s.
planes.
;
loop_
    _geom_bond_atom_site_label_1
    _geom_bond_atom_site_label_2
    _geom_bond_site_symmetry_2
    _geom_bond_distance
    _geom_bond_publ_flag
    Cd1 O5 2_665 2.343(16) ?
    Cd1 O5 . 2.343(16) ?
    Cd1 O6 . 2.35(3) ?
    Cd1 O6 2_665 2.35(3) ?
    Cd1 O1 2_665 2.351(7) ?
    Cd1 O1 . 2.351(7) ?
    Cd1 O6' 2_665 2.36(4) ?
    Cd1 O6' . 2.36(4) ?
    Cd1 O2 2_665 2.433(7) ?
    Cd1 O2 . 2.433(7) ?
    Cd1 C1 2_665 2.709(11) ?
    N1 C2 . 1.464(14) ?
    N1 S1 . 1.597(8) ?
    N1 H1 . 0.8999 ?
    O1 C1 . 1.249(12) ?
    O2 C1 . 1.235(13) ?
    O3 S1 . 1.407(7) ?
    O4 S1 . 1.430(8) ?
    O5 H5E . 0.8500 ?
    O5 H5F . 0.8500 ?
    O6 H6E . 0.8500 ?
    O6 H6F . 0.8501 ?
    O6 H6'C . 1.1951 ?
    O6' H6E . 0.8094 ?
    O6' H6'C . 0.8500 ?
    O6' H6'B . 0.8501 ?
    O7 H7C . 0.8500 ?
    O7 H7D . 0.8499 ?
    S1 C7 . 1.742(12) ?
    C1 C2 . 1.543(15) ?
    C2 C3 . 1.531(15) ?
    C2 H2 . 0.9800 ?
    C3 C4 . 1.481(17) ?
    C3 H3A . 0.9700 ?
    C3 H3B . 0.9700 ?
    C4 C5 . 1.54(2) ?
    C4 C6 . 1.55(2) ?
    C4 H4 . 0.9800 ?
    C5 H5A . 0.9600 ?
    C5 H5B . 0.9600 ?
    C5 H5C . 0.9600 ?
    C6 H6A . 0.9600 ?
    C6 H6B . 0.9600 ?
    C6 H6C . 0.9600 ?
    C7 C12 . 1.356(16) ?
    C7 C8 . 1.409(16) ?
    C8 C9 . 1.371(17) ?
    C8 H8 . 0.9300 ?
    C9 C10 . 1.408(19) ?
    C9 H9 . 0.9300 ?
    C10 C11 . 1.343(16) ?
    C10 H10 . 0.9300 ?
    C11 C12 . 1.432(17) ?
    C11 H11 . 0.9300 ?
    C12 H12 . 0.9300 ?
loop_
    _geom_angle_atom_site_label_1
    _geom_angle_atom_site_label_2
    _geom_angle_atom_site_label_3
    _geom_angle_site_symmetry_1
    _geom_angle_site_symmetry_3
    _geom_angle
    _geom_angle_publ_flag
    O5 Cd1 O5 2_665 . 46.1(9) ?
    O5 Cd1 O6 2_665 . 70(2) ?
    O5 Cd1 O6 . . 116(2) ?
    O5 Cd1 O6 2_665 2_665 116(2) ?
    O5 Cd1 O6 . 2_665 70(2) ?
    O6 Cd1 O6 . 2_665 174(4) ?
    O5 Cd1 O1 2_665 2_665 130.8(4) ?
    O5 Cd1 O1 . 2_665 129.6(4) ?
    O6 Cd1 O1 . 2_665 93(2) ?
    O6 Cd1 O1 2_665 2_665 82.2(9) ?
    O5 Cd1 O1 2_665 . 129.6(4) ?
    O5 Cd1 O1 . . 130.8(4) ?
    O6 Cd1 O1 . . 82.2(9) ?
    O6 Cd1 O1 2_665 . 93(2) ?
    O1 Cd1 O1 2_665 . 90.8(4) ?
    O5 Cd1 O6' 2_665 2_665 132(3) ?
    O5 Cd1 O6' . 2_665 86(3) ?
    O6 Cd1 O6' . 2_665 155(4) ?
    O6 Cd1 O6' 2_665 2_665 19.3(9) ?
    O1 Cd1 O6' 2_665 2_665 78.7(11) ?
    O1 Cd1 O6' . 2_665 75(3) ?
    O5 Cd1 O6' 2_665 . 86(3) ?
    O5 Cd1 O6' . . 132(3) ?
    O6 Cd1 O6' . . 19.3(9) ?
    O6 Cd1 O6' 2_665 . 155(4) ?
    O1 Cd1 O6' 2_665 . 75(3) ?
    O1 Cd1 O6' . . 78.7(11) ?
    O6' Cd1 O6' 2_665 . 142(5) ?
    O5 Cd1 O2 2_665 2_665 80.0(4) ?
    O5 Cd1 O2 . 2_665 82.2(4) ?
    O6 Cd1 O2 . 2_665 93.9(10) ?
    O6 Cd1 O2 2_665 2_665 87.2(16) ?
    O1 Cd1 O2 2_665 2_665 54.4(3) ?
    O1 Cd1 O2 . 2_665 144.9(3) ?
    O6' Cd1 O2 2_665 2_665 100(2) ?
    O6' Cd1 O2 . 2_665 86.3(13) ?
    O5 Cd1 O2 2_665 . 82.2(4) ?
    O5 Cd1 O2 . . 80.0(4) ?
    O6 Cd1 O2 . . 87.2(16) ?
    O6 Cd1 O2 2_665 . 93.9(10) ?
    O1 Cd1 O2 2_665 . 144.9(3) ?
    O1 Cd1 O2 . . 54.4(3) ?
    O6' Cd1 O2 2_665 . 86.3(13) ?
    O6' Cd1 O2 . . 100(2) ?
    O2 Cd1 O2 2_665 . 160.6(4) ?
    O5 Cd1 C1 2_665 2_665 104.8(4) ?
    O5 Cd1 C1 . 2_665 107.1(4) ?
    O6 Cd1 C1 . 2_665 92.2(18) ?
    O6 Cd1 C1 2_665 2_665 86.0(9) ?
    O1 Cd1 C1 2_665 2_665 27.4(3) ?
    O1 Cd1 C1 . 2_665 117.9(3) ?
    O6' Cd1 C1 2_665 2_665 91.2(11) ?
    O6' Cd1 C1 . 2_665 77(2) ?
    O2 Cd1 C1 2_665 2_665 27.1(3) ?
    O2 Cd1 C1 . 2_665 172.3(3) ?
    C2 N1 S1 . . 120.3(7) ?
    C2 N1 H1 . . 107.3 ?
    S1 N1 H1 . . 106.5 ?
    C1 O1 Cd1 . . 92.5(6) ?
    C1 O2 Cd1 . . 89.0(6) ?
    Cd1 O5 H5E . . 112.2 ?
    Cd1 O5 H5F . . 111.9 ?
    H5E O5 H5F . . 109.8 ?
    Cd1 O6 H6F . . 84.7 ?
    H6E O6 H6F . . 107.7 ?
    Cd1 O6 H6'C . . 99.8 ?
    H6E O6 H6'C . . 15.9 ?
    H6F O6 H6'C . . 117.1 ?
    Cd1 O6' H6E . . 114.2 ?
    Cd1 O6' H6'C . . 113.8 ?
    H6E O6' H6'C . . 30.9 ?
    Cd1 O6' H6'B . . 86.3 ?
    H6E O6' H6'B . . 141.9 ?
    H6'C O6' H6'B . . 112.3 ?
    H7C O7 H7D . . 107.7 ?
    O3 S1 O4 . . 120.6(5) ?
    O3 S1 N1 . . 106.2(5) ?
    O4 S1 N1 . . 106.4(5) ?
    O3 S1 C7 . . 106.9(5) ?
    O4 S1 C7 . . 106.7(5) ?
    N1 S1 C7 . . 109.7(5) ?
    O2 C1 O1 . . 123.5(10) ?
    O2 C1 C2 . . 118.2(10) ?
    O1 C1 C2 . . 118.3(9) ?
    N1 C2 C3 . . 108.8(9) ?
    N1 C2 C1 . . 113.8(9) ?
    C3 C2 C1 . . 104.4(9) ?
    N1 C2 H2 . . 109.9 ?
    C3 C2 H2 . . 109.9 ?
    C1 C2 H2 . . 109.9 ?
    C4 C3 C2 . . 117.6(10) ?
    C4 C3 H3A . . 107.9 ?
    C2 C3 H3A . . 107.9 ?
    C4 C3 H3B . . 107.9 ?
    C2 C3 H3B . . 107.9 ?
    H3A C3 H3B . . 107.2 ?
    C3 C4 C5 . . 107.0(13) ?
    C3 C4 C6 . . 104.9(12) ?
    C5 C4 C6 . . 101.0(15) ?
    C3 C4 H4 . . 114.2 ?
    C5 C4 H4 . . 114.2 ?
    C6 C4 H4 . . 114.2 ?
    C4 C5 H5A . . 109.5 ?
    C4 C5 H5B . . 109.5 ?
    H5A C5 H5B . . 109.5 ?
    C4 C5 H5C . . 109.5 ?
    H5A C5 H5C . . 109.5 ?
    H5B C5 H5C . . 109.5 ?
    C4 C6 H6A . . 109.5 ?
    C4 C6 H6B . . 109.5 ?
    H6A C6 H6B . . 109.5 ?
    C4 C6 H6C . . 109.5 ?
    H6A C6 H6C . . 109.5 ?
    H6B C6 H6C . . 109.5 ?
    C12 C7 C8 . . 120.0(11) ?
    C12 C7 S1 . . 121.3(9) ?
    C8 C7 S1 . . 118.7(9) ?
    C9 C8 C7 . . 120.4(12) ?
    C9 C8 H8 . . 119.8 ?
    C7 C8 H8 . . 119.8 ?
    C8 C9 C10 . . 120.3(12) ?
    C8 C9 H9 . . 119.8 ?
    C10 C9 H9 . . 119.8 ?
    C11 C10 C9 . . 118.5(12) ?
    C11 C10 H10 . . 120.7 ?
    C9 C10 H10 . . 120.7 ?
    C10 C11 C12 . . 122.3(12) ?
    C10 C11 H11 . . 118.8 ?
    C12 C11 H11 . . 118.8 ?
    C7 C12 C11 . . 118.4(12) ?
    C7 C12 H12 . . 120.8 ?
    C11 C12 H12 . . 120.8 ?
loop_
    _geom_torsion_atom_site_label_1
    _geom_torsion_atom_site_label_2
    _geom_torsion_atom_site_label_3
    _geom_torsion_atom_site_label_4
    _geom_torsion_site_symmetry_1
    _geom_torsion_site_symmetry_2
    _geom_torsion_site_symmetry_3
    _geom_torsion_site_symmetry_4
    _geom_torsion
    _geom_torsion_publ_flag
    O5 Cd1 O1 C1 2_665 . . . -40.1(10) ?
    O5 Cd1 O1 C1 . . . . 21.6(9) ?
    O6 Cd1 O1 C1 . . . . -96(2) ?
    O6 Cd1 O1 C1 2_665 . . . 88.2(11) ?
    O1 Cd1 O1 C1 2_665 . . . 170.4(8) ?
    O6' Cd1 O1 C1 2_665 . . . 92.4(13) ?
    O6' Cd1 O1 C1 . . . . -116(3) ?
    O2 Cd1 O1 C1 2_665 . . . 178.1(7) ?
    O2 Cd1 O1 C1 . . . . -4.2(7) ?
    C1 Cd1 O1 C1 2_665 . . . 175.4(4) ?
    O5 Cd1 O2 C1 2_665 . . . 157.0(9) ?
    O5 Cd1 O2 C1 . . . . -156.3(9) ?
    O6 Cd1 O2 C1 . . . . 87(2) ?
    O6 Cd1 O2 C1 2_665 . . . -87(2) ?
    O1 Cd1 O2 C1 2_665 . . . -5.3(10) ?
    O1 Cd1 O2 C1 . . . . 4.2(7) ?
    O6' Cd1 O2 C1 2_665 . . . -69(3) ?
    O6' Cd1 O2 C1 . . . . 72(3) ?
    O2 Cd1 O2 C1 2_665 . . . -179.7(7) ?
    C1 Cd1 O2 C1 2_665 . . . 1(3) ?
    C2 N1 S1 O3 . . . . -44.3(9) ?
    C2 N1 S1 O4 . . . . -174.0(8) ?
    C2 N1 S1 C7 . . . . 70.9(9) ?
    Cd1 O2 C1 O1 . . . . -7.7(12) ?
    Cd1 O2 C1 C2 . . . . 171.4(9) ?
    Cd1 O1 C1 O2 . . . . 8.0(13) ?
    Cd1 O1 C1 C2 . . . . -171.1(9) ?
    S1 N1 C2 C3 . . . . 146.7(7) ?
    S1 N1 C2 C1 . . . . -97.4(9) ?
    O2 C1 C2 N1 . . . . 158.6(10) ?
    O1 C1 C2 N1 . . . . -22.2(14) ?
    O2 C1 C2 C3 . . . . -82.9(13) ?
    O1 C1 C2 C3 . . . . 96.3(12) ?
    N1 C2 C3 C4 . . . . -69.9(14) ?
    C1 C2 C3 C4 . . . . 168.2(12) ?
    C2 C3 C4 C5 . . . . -68.8(16) ?
    C2 C3 C4 C6 . . . . -175.5(13) ?
    O3 S1 C7 C12 . . . . 11.0(11) ?
    O4 S1 C7 C12 . . . . 141.3(10) ?
    N1 S1 C7 C12 . . . . -103.7(10) ?
    O3 S1 C7 C8 . . . . -170.8(9) ?
    O4 S1 C7 C8 . . . . -40.5(10) ?
    N1 S1 C7 C8 . . . . 74.5(10) ?
    C12 C7 C8 C9 . . . . -1.7(19) ?
    S1 C7 C8 C9 . . . . -179.9(10) ?
    C7 C8 C9 C10 . . . . 0(2) ?
    C8 C9 C10 C11 . . . . 0.4(19) ?
    C9 C10 C11 C12 . . . . 0(2) ?
    C8 C7 C12 C11 . . . . 2.2(18) ?
    S1 C7 C12 C11 . . . . -179.6(9) ?
    C10 C11 C12 C7 . . . . -1.5(19) ?
loop_
    _geom_hbond_atom_site_label_D
    _geom_hbond_atom_site_label_H
    _geom_hbond_atom_site_label_A
    _geom_hbond_site_symmetry_A
    _geom_hbond_distance_DH
    _geom_hbond_distance_HA
    _geom_hbond_distance_DA
    _geom_hbond_angle_DHA
    _geom_hbond_publ_flag
    N1 H1 O1 . 0.90 2.29 2.776(11) 113 yes
    N1 H1 O2 1_556 0.90 2.35 3.121(12) 143 yes
    O5 H5E O1 1_554 0.85 1.85 2.639(19) 154 yes
    O5 H5F O1 2_664 0.85 1.79 2.605(18) 161 yes
    O7 H7C O3 3_566 0.85 2.20 2.99(2) 155 yes
    O7 H7D O4 3_567 0.85 2.22 3.00(2) 152 yes
    C2 H2 O3 . 0.98 2.46 2.903(13) 107 yes
    C2 H2 O4 1_554 0.98 2.58 3.457(13) 149 yes
    C12 H12 O3 . 0.93 2.52 2.871(14) 102 yes
