# Supplementary material for: Tetra­aqua­bis(N-phenyl­sulfonyl-l-leucinato)cadmium(II) dihydrate
Source: Acta Crystallogr Sect E Struct Rep Online. 2009 Jan 10;65(Pt 2):m172. doi: 10.1107/S1600536809000683 (PMC2968151; doi:10.1107/S1600536809000683)
Supplement: Supplementary file 2 [file e-65-0m172-Isup2.hkl]

# 
# h,k,l, Fc-squared, Fo-squared, sigma(Fo-squared) and status flag 
# 
data_I
_shelx_title ' 081014b                in P21212' 
_shelx_refln_list_code          4 
_shelx_F_calc_maximum      200.94 
_exptl_crystal_F_000       748.00 
_reflns_d_resolution_high  0.8409 
 
loop_ 
 _symmetry_equiv_pos_as_xyz 
 'x, y, z' 
 '-x, -y, z' 
 'x+1/2, -y+1/2, -z' 
 '-x+1/2, y+1/2, -z' 
 
_cell_length_a    17.7331 
_cell_length_b    17.2930 
_cell_length_c     5.6051 
_cell_angle_alpha  90.000 
_cell_angle_beta   90.000 
_cell_angle_gamma  90.000 
 
_shelx_F_squared_multiplier     1.000 
 
loop_ 
 _refln_index_h 
 _refln_index_k 
 _refln_index_l 
 _refln_F_squared_calc 
 _refln_F_squared_meas 
 _refln_F_squared_sigma 
 _refln_observed_status 
   2   0   0      604.96      586.65     22.23 o 
   4   0   0    40378.28    39406.77   1043.29 o 
   6   0   0     1396.86     1597.90     57.42 o 
   8   0   0     1364.51     1897.14     70.39 o 
  10   0   0     1127.55     1359.83     60.41 o 
  12   0   0        1.41      -13.52     10.06 o 
  14   0   0      725.08      716.21     47.29 o 
  16   0   0      134.57      123.35     31.69 o 
  18   0   0       85.77       84.26     30.98 o 
  20   0   0       26.90       37.91     31.84 o 
   1   1   0    18752.53    23051.63    287.38 o 
   2   1   0    11668.07     8497.48    106.87 o 
   3   1   0     8338.78     7537.05    107.08 o 
   4   1   0      467.80      628.46     21.29 o 
   5   1   0      638.08      425.32     15.02 o 
   6   1   0     6945.77     7175.12    158.76 o 
   7   1   0     2267.75     2222.22     57.99 o 
   8   1   0     2309.25     2630.44     52.69 o 
   9   1   0     1969.18     1906.44     46.33 o 
  10   1   0      967.74      719.21     23.64 o 
  11   1   0      221.00      234.49     17.51 o 
  12   1   0      136.78      107.66     14.29 o 
  13   1   0      601.05      552.27     23.28 o 
  14   1   0        6.83      -14.06      9.38 o 
  15   1   0      210.60      265.94     28.68 o 
  16   1   0       20.84       31.70     19.78 o 
  17   1   0      194.47      211.99     27.41 o 
  18   1   0        2.53      -17.77     19.57 o 
  19   1   0       53.15       80.17     24.20 o 
  20   1   0       10.92      -16.85     18.33 o 
  21   1   0        7.42      -11.44     20.86 o 
   0   2   0     1492.63      649.47     21.99 o 
   1   2   0     8749.74     6662.21     84.52 o 
   2   2   0     9208.18     9881.30    124.32 o 
   3   2   0      562.35      817.37     14.31 o 
   4   2   0     3898.97     4711.85     63.17 o 
   5   2   0     6458.46     8168.85    118.64 o 
   6   2   0     3975.48     4160.76     65.50 o 
   7   2   0        7.17       13.70      5.82 o 
   8   2   0      793.56      633.92     20.36 o 
   9   2   0      343.49      275.94     14.17 o 
  10   2   0      277.26      253.26     15.43 o 
  11   2   0       74.65      118.41     15.30 o 
  12   2   0     1039.48      954.34     29.94 o 
  13   2   0      543.08      454.27     23.38 o 
  14   2   0       52.17       50.33     13.38 o 
  15   2   0        1.25      -13.20     13.07 o 
  16   2   0      317.69      336.48     31.97 o 
  17   2   0       10.21       10.35     15.38 o 
  18   2   0       57.21       21.12     19.30 o 
  19   2   0        1.97        4.61     18.14 o 
  20   2   0       22.44       -2.67     20.39 o 
   1   3   0     5541.22     4455.21     74.08 o 
   2   3   0     2681.92     3081.62     42.05 o 
   3   3   0    27928.58    34199.95    421.00 o 
   4   3   0     3581.56     3299.65     46.48 o 
   5   3   0     1631.97     2045.62     31.99 o 
   6   3   0       31.58       40.44      6.47 o 
   7   3   0     8231.63     8913.12    131.93 o 
   8   3   0     1326.73     1185.53     26.86 o 
   9   3   0      751.03      663.29     19.72 o 
  10   3   0     1638.75     1497.13     37.75 o 
  11   3   0     1043.18     1177.55     33.35 o 
  12   3   0      368.88      369.35     18.54 o 
  13   3   0      352.88      357.47     20.09 o 
  14   3   0       21.48       -6.81     14.25 o 
  15   3   0       23.27       19.71     15.96 o 
  16   3   0       67.29       82.66     20.93 o 
  17   3   0      115.75       81.31     22.92 o 
  18   3   0        6.71       -8.65     17.35 o 
  19   3   0        2.44        9.07     18.85 o 
  20   3   0       10.08       -1.40     21.48 o 
   0   4   0     9625.85     9021.47    179.05 o 
   1   4   0     3647.50     2651.55     37.55 o 
   2   4   0      970.41      945.60     16.82 o 
   3   4   0       25.67       17.23      3.80 o 
   4   4   0     9127.42    10168.81    130.95 o 
   5   4   0       37.28       26.17      5.13 o 
   6   4   0     6342.23     6292.48     85.83 o 
   7   4   0     1361.44     1404.08     26.43 o 
   8   4   0     7040.04     7234.26    111.25 o 
   9   4   0      283.09      457.53     16.82 o 
  10   4   0     4395.14     4183.15     72.07 o 
  11   4   0      937.65      832.40     27.64 o 
  12   4   0      365.21      331.04     18.20 o 
  13   4   0      113.64      118.40     16.13 o 
  14   4   0      228.26      290.97     23.26 o 
  15   4   0       95.01      114.87     25.83 o 
  16   4   0       38.54        8.78     16.46 o 
  17   4   0        0.20      -19.47     15.01 o 
  18   4   0        8.47       -9.13     17.02 o 
  19   4   0        5.27      -26.19     17.46 o 
  20   4   0       29.73        7.49     21.75 o 
   1   5   0     8500.98     8492.03     99.35 o 
   2   5   0       50.75       18.41      3.90 o 
   3   5   0      131.65       81.93      6.32 o 
   4   5   0     3859.05     3952.63     56.17 o 
   5   5   0     6000.38     5512.34     76.24 o 
   6   5   0      153.30      119.99      9.13 o 
   7   5   0      627.41      712.84     21.77 o 
   8   5   0      944.86      853.30     20.42 o 
   9   5   0     5126.78     4980.76     82.51 o 
  10   5   0       76.25      120.99     12.83 o 
  11   5   0      423.08      440.62     18.21 o 
  12   5   0       24.79        6.34     10.39 o 
  13   5   0      318.05      324.94     23.52 o 
  14   5   0        0.28       -2.54     15.26 o 
  15   5   0      238.90      212.60     27.37 o 
  16   5   0        0.12      -17.33     19.07 o 
  17   5   0        0.72      -19.58     16.83 o 
  18   5   0       25.28       11.64     20.03 o 
  19   5   0      113.65       69.38     25.53 o 
  20   5   0        2.09      -29.78     19.85 o 
   0   6   0      204.64      312.51     14.32 o 
   1   6   0      522.42      499.06     11.67 o 
   2   6   0     4176.68     4020.45     56.75 o 
   3   6   0      934.82      985.40     19.43 o 
   4   6   0     1532.52     1220.72     23.10 o 
   5   6   0     1403.74     1616.27     28.87 o 
   6   6   0     4619.21     5094.15     72.97 o 
   7   6   0      201.33      235.57     12.99 o 
   8   6   0      630.40      679.98     18.74 o 
   9   6   0     1046.15     1147.80     25.96 o 
  10   6   0      949.68     1115.41     29.16 o 
  11   6   0      631.83      625.49     22.33 o 
  12   6   0      486.72      434.08     19.19 o 
  13   6   0      237.05      266.89     22.57 o 
  14   6   0      294.35      331.01     26.48 o 
  15   6   0       47.42       25.45     14.57 o 
  16   6   0       56.20       80.91     24.24 o 
  17   6   0       68.16       43.78     21.28 o 
  18   6   0       54.07       59.42     25.48 o 
  19   6   0        7.72       14.64     22.85 o 
  20   6   0        7.31       -0.32     22.80 o 
   1   7   0       70.33       91.67      6.71 o 
   2   7   0      800.79      804.41     17.59 o 
   3   7   0    11206.34    12071.14    156.53 o 
   4   7   0     1480.55     1295.04     25.00 o 
   5   7   0     1016.65     1295.64     25.60 o 
   6   7   0       42.49       33.29      7.42 o 
   7   7   0     4676.36     5142.43     75.43 o 
   8   7   0      769.92      605.90     17.86 o 
   9   7   0        0.95        2.15      6.82 o 
  10   7   0       78.37       67.19     10.35 o 
  11   7   0      945.64      863.52     26.60 o 
  12   7   0       80.30       82.99     17.51 o 
  13   7   0      604.20      610.41     23.68 o 
  14   7   0        9.31       -5.12     12.46 o 
  15   7   0       46.23       25.10     16.02 o 
  16   7   0        6.78       36.00     20.91 o 
  17   7   0      235.87      300.47     35.68 o 
  18   7   0       42.96       59.20     23.78 o 
  19   7   0        0.07       -7.99     20.98 o 
   0   8   0     5507.68     4321.78    144.16 o 
   1   8   0     3937.48     4393.92     57.27 o 
   2   8   0     5916.74     5497.77     77.18 o 
   3   8   0        0.82        0.81      6.09 o 
   4   8   0     5259.31     5717.49     80.93 o 
   5   8   0     1253.20     1204.58     25.12 o 
   6   8   0      487.36      585.81     17.05 o 
   7   8   0       69.04       55.84      9.06 o 
   8   8   0      682.52      651.72     19.05 o 
   9   8   0        4.21        2.07      7.41 o 
  10   8   0       43.60       23.16      8.79 o 
  11   8   0      712.36      754.94     25.32 o 
  12   8   0      917.34      837.79     27.49 o 
  13   8   0       24.30       21.21     12.26 o 
  14   8   0       41.92       82.01     17.78 o 
  15   8   0       86.52      105.60     19.83 o 
  16   8   0      321.07      340.31     36.86 o 
  17   8   0        0.03       -4.99     19.78 o 
  18   8   0        2.52      -14.73     20.92 o 
  19   8   0        0.29      -10.47     24.24 o 
   1   9   0     3381.93     3006.79     47.38 o 
   2   9   0      124.93      175.58     11.06 o 
   3   9   0      943.94      903.83     21.20 o 
   4   9   0       57.03       56.04     12.54 o 
   5   9   0     1640.80     1784.30     33.61 o 
   6   9   0      263.75      289.48     14.64 o 
   7   9   0      338.49      449.05     15.72 o 
   8   9   0       28.21       13.24      7.80 o 
   9   9   0      987.51      937.11     27.08 o 
  10   9   0      231.75      263.15     17.33 o 
  11   9   0      452.50      434.49     19.53 o 
  12   9   0       54.71       43.22     12.79 o 
  13   9   0       65.20       84.52     15.16 o 
  14   9   0        6.66        5.32     12.60 o 
  15   9   0      268.54      266.23     25.81 o 
  16   9   0       27.27       10.79     19.25 o 
  17   9   0        2.34      -26.09     17.39 o 
  18   9   0        2.68        5.36     22.31 o 
   0  10   0     3440.81     3513.25     68.32 o 
   1  10   0      486.81      369.26     13.36 o 
   2  10   0      260.92      296.55     12.71 o 
   3  10   0        7.84       17.94      6.95 o 
   4  10   0     1051.84     1176.29     25.73 o 
   5  10   0      227.22      213.04     13.51 o 
   6  10   0      585.16      612.81     18.69 o 
   7  10   0       57.08       46.07     12.83 o 
   8  10   0      453.09      406.28     16.34 o 
   9  10   0      599.15      616.99     20.48 o 
  10  10   0      829.46      821.51     25.58 o 
  11  10   0        1.76       -1.80      9.79 o 
  12  10   0        8.22       10.57     11.21 o 
  13  10   0      175.79      234.83     27.83 o 
  14  10   0      329.48      330.70     24.89 o 
  15  10   0       13.64        7.47     16.03 o 
  16  10   0        0.99       -2.19     20.33 o 
  17  10   0        3.66       11.25     21.82 o 
  18  10   0       39.41       74.52     35.43 o 
   1  11   0      853.51      757.54     22.69 o 
   2  11   0      285.56      330.60     13.95 o 
   3  11   0     1698.77     1732.62     33.62 o 
   4  11   0      328.65      304.70     15.83 o 
   5  11   0     1026.66      917.70     23.41 o 
   6  11   0       10.96       24.24      9.82 o 
   7  11   0     1220.47     1152.20     28.11 o 
   8  11   0     1095.04     1279.15     30.50 o 
   9  11   0      208.90      257.38     17.70 o 
  10  11   0        4.80        8.88     10.00 o 
  11  11   0      163.87      252.28     18.74 o 
  12  11   0      103.74       87.18     14.46 o 
  13  11   0      160.57      148.62     20.48 o 
  14  11   0       46.47       44.90     18.58 o 
  15  11   0        4.67       -0.57     14.92 o 
  16  11   0        0.03      -33.22     22.15 o 
  17  11   0       32.01       15.29     30.11 o 
   0  12   0      192.15      160.32     13.98 o 
   1  12   0        7.31       -7.52      6.61 o 
   2  12   0     2075.87     1917.92     50.37 o 
   3  12   0      111.89       57.09     10.52 o 
   4  12   0      631.38      748.23     24.17 o 
   5  12   0        0.58       -6.41      9.00 o 
   6  12   0     1378.50     1359.48     35.44 o 
   7  12   0       87.03      153.08     16.70 o 
   8  12   0      899.25      877.72     28.43 o 
   9  12   0        2.87       -5.74     10.57 o 
  10  12   0       14.05       30.58     13.65 o 
  11  12   0       24.38       12.69     13.40 o 
  12  12   0      466.46      502.17     31.05 o 
  13  12   0        5.97        0.29     14.80 o 
  14  12   0        6.52      -20.66     13.77 o 
  15  12   0        3.26       -3.36     16.41 o 
  16  12   0       56.60       14.19     32.95 o 
  17  12   0       17.83       26.44     37.08 o 
   1  13   0      458.85      382.19     23.16 o 
   2  13   0      614.71      549.70     26.02 o 
   3  13   0      355.73      403.48     18.58 o 
   4  13   0       16.20      -13.51      9.62 o 
   5  13   0      279.88      285.63     20.07 o 
   6  13   0      532.15      542.42     22.24 o 
   7  13   0      304.39      335.97     22.18 o 
   8  13   0      109.80      131.96     16.19 o 
   9  13   0       69.14       74.25     15.91 o 
  10  13   0      155.19      179.17     19.01 o 
  11  13   0      265.70      263.27     23.22 o 
  12  13   0        0.50       14.07     15.29 o 
  13  13   0        0.98      -11.54     14.30 o 
  14  13   0        2.28      -13.63     16.09 o 
  15  13   0       85.87       68.85     21.11 o 
  16  13   0       35.13       48.12     36.18 o 
   0  14   0      978.46     1110.84     68.42 o 
   1  14   0      366.34      311.03     49.16 o 
   2  14   0      363.83      406.55     80.16 o 
   3  14   0       50.82       32.72     14.04 o 
   4  14   0      126.41       71.08     17.10 o 
   5  14   0      418.83      414.78     50.10 o 
   6  14   0      162.31      153.00     20.78 o 
   7  14   0        0.26      -16.38     12.04 o 
   8  14   0       46.42       43.37     16.23 o 
   9  14   0       89.59      146.49     18.75 o 
  10  14   0      333.18      416.20     32.86 o 
  11  14   0       11.20       15.58     14.10 o 
  12  14   0        0.28      -13.67     15.08 o 
  13  14   0        7.21       10.52     24.02 o 
  14  14   0      117.01      138.00     23.11 o 
  15  14   0       35.89       47.21     20.35 o 
   1  15   0      630.41      703.17     39.71 o 
   2  15   0       81.85       47.47     35.61 o 
   3  15   0       56.54       72.35     28.36 o 
   4  15   0       66.15       38.78     21.13 o 
   5  15   0      523.23      525.46     96.51 o 
   6  15   0        2.41      -18.64     16.51 o 
   7  15   0        0.21      -13.68     17.88 o 
   8  15   0       80.66      116.03     27.23 o 
   9  15   0      321.89      365.13     39.79 o 
  10  15   0        2.31       -3.10     30.88 o 
  11  15   0        1.51      -10.79     21.76 o 
  12  15   0        1.88      -20.02     25.70 o 
  13  15   0       96.47       55.17     35.82 o 
  14  15   0       63.87      120.24     41.06 o 
   0  16   0       30.26       41.22     28.53 o 
   1  16   0       63.09       42.71     26.50 o 
   2  16   0      262.18      368.97     37.74 o 
   3  16   0        0.86      -10.73     17.13 o 
   4  16   0      150.64       73.59     24.33 o 
   5  16   0        1.72        2.06     19.54 o 
   6  16   0       32.00       65.99     37.79 o 
   7  16   0        9.55       24.95     21.45 o 
   8  16   0      128.58       86.61     25.74 o 
   9  16   0       46.25       54.94     33.54 o 
  10  16   0        1.93        6.17     29.77 o 
  11  16   0        1.38      -16.26     21.73 o 
  12  16   0      161.79      176.91     46.03 o 
  13  16   0       79.24       93.36     40.00 o 
   1  17   0       13.47        7.00     18.84 o 
   2  17   0       10.75        9.74     21.13 o 
   3  17   0      134.49      131.99     28.44 o 
   4  17   0        7.70      -26.50     17.67 o 
   5  17   0       23.62        3.75     21.70 o 
   6  17   0        2.09      -11.70     18.74 o 
   7  17   0      156.23      144.98     30.17 o 
   8  17   0        1.05       -1.75     21.57 o 
   9  17   0        3.64       -8.04     34.11 o 
  10  17   0       36.12       20.86     27.02 o 
  11  17   0       99.19       79.61     39.88 o 
   0  18   0       47.52       87.77     37.91 o 
   1  18   0      113.41       85.51     26.60 o 
   2  18   0       25.21       11.06     22.05 o 
   3  18   0       23.62        5.07     22.29 o 
   4  18   0       22.79        4.75     22.07 o 
   5  18   0       11.63        2.34     22.86 o 
   6  18   0       46.70       40.39     25.97 o 
   7  18   0        0.28       -6.40     22.27 o 
   8  18   0       50.57       58.23     27.65 o 
   9  18   0       10.60        9.16     26.70 o 
  10  18   0       89.07      118.13     45.01 o 
   1  19   0       48.30       24.46     24.21 o 
   2  19   0        0.14      -20.38     26.07 o 
   3  19   0        1.36      -29.86     21.43 o 
   4  19   0        0.62      -15.41     22.05 o 
   5  19   0       89.12       68.86     28.39 o 
   6  19   0       16.23        1.60     25.35 o 
   7  19   0        4.78      -11.47     24.39 o 
   8  19   0       14.94       10.31     28.40 o 
   0  20   0       18.14       22.86     36.93 o 
   1  20   0       42.99       17.68     24.48 o 
   2  20   0        1.00       -0.61     35.94 o 
   3  20   0       18.92       25.25     25.98 o 
   4  20   0       43.62       23.61     30.05 o 
   0   0   1      602.22      477.29     22.70 o 
   1   0   1    13856.03    12085.04    196.18 o 
   2   0   1    33630.10    34280.54    464.88 o 
   3   0   1    19876.53    21028.50    336.37 o 
   4   0   1      840.58      784.51     20.32 o 
   5   0   1     4677.18     4028.59     97.34 o 
   6   0   1     7395.02     8756.37    181.37 o 
   7   0   1     2794.22     3235.38     55.29 o 
   8   0   1      189.64      184.23     19.14 o 
   9   0   1      340.84      350.36     12.62 o 
  10   0   1      736.59      737.45     20.03 o 
  11   0   1      410.77      437.75     17.56 o 
  12   0   1     1453.61     1397.23     95.04 o 
  13   0   1       42.77       50.74     16.63 o 
  14   0   1      352.91      395.24     36.45 o 
  15   0   1        0.04       -7.29     11.77 o 
  16   0   1      175.63      166.99     21.21 o 
  17   0   1       38.88       25.96     19.00 o 
  18   0   1       90.56       60.03     25.46 o 
  19   0   1        3.48       -0.76     19.64 o 
  20   0   1        5.03      -21.07     19.18 o 
 -20   1   1        7.44       -4.06     21.63 o 
 -19   1   1       27.86       28.86     20.23 o 
 -18   1   1       14.57       21.57     30.68 o 
 -17   1   1       96.77      115.72     33.79 o 
 -16   1   1       49.78       32.66     15.77 o 
 -15   1   1      224.07      205.90     22.01 o 
 -14   1   1       43.59       35.15     13.93 o 
 -13   1   1      550.08      470.45     23.00 o 
 -12   1   1       48.84       24.99     11.98 o 
 -11   1   1     1270.62     1117.90     66.85 o 
 -10   1   1     1344.66     1096.21     77.60 o 
  -9   1   1     1386.90     1126.60     39.16 o 
  -8   1   1      395.07      386.32     14.10 o 
  -7   1   1     3025.95     2978.91     69.20 o 
  -6   1   1      880.32     1027.14     33.81 o 
  -5   1   1     3321.15     3932.12     71.47 o 
  -4   1   1     3202.28     3824.83     66.53 o 
  -3   1   1     6182.30     7404.51    125.27 o 
  -2   1   1     2519.72     2597.97     47.41 o 
  -1   1   1     8033.33     8625.97    355.65 o 
   0   1   1      970.28     1060.72     27.41 o 
   1   1   1     8040.18     8377.02    135.29 o 
   2   1   1     2661.44     2639.47     33.93 o 
   3   1   1     6568.94     7897.08    112.83 o 
   4   1   1     3051.47     3500.23     55.87 o 
   5   1   1     3511.99     3967.92     61.60 o 
   6   1   1      854.27     1049.65     21.71 o 
   7   1   1     3094.47     3047.29     50.79 o 
   8   1   1      353.54      344.85     12.26 o 
   9   1   1     1443.50     1211.07     26.47 o 
  10   1   1     1371.88     1156.56     30.26 o 
  11   1   1     1230.53     1170.11     45.41 o 
  12   1   1       56.54       28.42     11.43 o 
  13   1   1      592.08      534.84     29.56 o 
  14   1   1       44.06       25.99     16.15 o 
  15   1   1      223.86      217.18     69.66 o 
  16   1   1       48.82       41.33     18.73 o 
  17   1   1      103.10       87.28     23.52 o 
  18   1   1       14.10       -0.34     18.80 o 
  19   1   1       26.98       37.14     26.21 o 
  20   1   1        7.36      -17.45     20.91 o 
 -20   2   1       17.32       18.08     22.05 o 
 -19   2   1       30.97       28.43     32.61 o 
 -18   2   1       35.83       31.99     24.77 o 
 -17   2   1        8.61       -1.55     16.40 o 
 -16   2   1      108.59       81.98     18.29 o 
 -15   2   1       81.93       95.95     17.60 o 
 -14   2   1      387.96      352.62     26.05 o 
 -13   2   1       20.68        3.90     10.80 o 
 -12   2   1      175.49      174.04     18.01 o 
 -11   2   1      175.47      182.70     19.25 o 
 -10   2   1     3306.67     3488.30    152.83 o 
  -9   2   1      343.42      372.65     17.64 o 
  -8   2   1     3773.86     3824.79     73.74 o 
  -7   2   1      364.36      319.64     16.99 o 
  -6   2   1     2133.41     1943.94     59.94 o 
  -5   2   1       70.69       76.62      7.05 o 
  -4   2   1     5062.21     6191.83     93.36 o 
  -3   2   1      101.90      141.89      9.43 o 
  -2   2   1     4405.85     4794.83     63.39 o 
  -1   2   1     3415.21     3826.93     43.30 o 
   0   2   1    13293.35    12585.51    310.49 o 
   1   2   1     3603.66     4004.18     81.97 o 
   2   2   1     4361.49     4627.63     57.39 o 
   3   2   1       83.00      109.25      5.29 o 
   4   2   1     5528.84     6507.53     85.01 o 
   5   2   1       52.76       60.34      5.88 o 
   6   2   1     2111.56     1814.06     33.90 o 
   7   2   1      334.56      270.18     10.99 o 
   8   2   1     3888.50     3757.58     62.99 o 
   9   2   1      361.55      397.08     14.70 o 
  10   2   1     3182.68     3254.83     58.00 o 
  11   2   1      194.74      214.42     16.44 o 
  12   2   1      163.50      179.17     18.56 o 
  13   2   1       21.90        6.34     11.33 o 
  14   2   1      370.63      312.53    101.40 o 
  15   2   1       79.89       94.69     21.69 o 
  16   2   1      107.39      103.46     22.80 o 
  17   2   1        8.05       -0.59     22.52 o 
  18   2   1       36.27       21.09     20.55 o 
  19   2   1       29.91       33.54     22.41 o 
  20   2   1       17.17      -12.66     20.72 o 
 -20   3   1        6.04      -16.67     20.92 o 
 -19   3   1       47.92       17.95     21.61 o 
 -18   3   1       11.86       34.75     21.10 o 
 -17   3   1       28.83       32.17     19.07 o 
 -16   3   1       14.96        4.97     15.28 o 
 -15   3   1      277.94      233.85     23.37 o 
 -14   3   1      125.92       95.74     16.66 o 
 -13   3   1      522.87      463.64     22.96 o 
 -12   3   1       44.10       16.90     11.41 o 
 -11   3   1      777.47      827.98     36.11 o 
 -10   3   1      522.63      565.71     22.36 o 
  -9   3   1     4763.51     5443.26    100.51 o 
  -8   3   1      271.83      284.85     15.29 o 
  -7   3   1     1944.41     2192.78     46.66 o 
  -6   3   1     1532.72     1450.26     33.12 o 
  -5   3   1     3868.19     4087.92     93.76 o 
  -4   3   1      966.21      906.70     21.39 o 
  -3   3   1     1510.35     1683.13     35.81 o 
  -2   3   1      850.23      942.83     18.75 o 
  -1   3   1     4911.42     5237.67     72.39 o 
   0   3   1     4554.53     5199.77     76.96 o 
   1   3   1     5044.55     5411.45     92.46 o 
   2   3   1      791.94      870.58     15.55 o 
   3   3   1     1377.11     1560.18     25.82 o 
   4   3   1      918.81      833.72     26.91 o 
   5   3   1     4016.92     4181.69     59.48 o 
   6   3   1     1521.44     1361.24     24.27 o 
   7   3   1     2063.37     2187.92     41.07 o 
   8   3   1      285.96      275.00     18.36 o 
   9   3   1     4718.97     5346.76     98.77 o 
  10   3   1      526.20      594.64     19.37 o 
  11   3   1      779.00      791.81     32.53 o 
  12   3   1       51.58       57.17     10.70 o 
  13   3   1      473.49      462.59     34.78 o 
  14   3   1      129.62      146.29     19.48 o 
  15   3   1      277.13      262.43     30.40 o 
  16   3   1       13.02      -21.96     14.64 o 
  17   3   1       25.19       11.83     18.40 o 
  18   3   1       11.95       21.89     19.66 o 
  19   3   1       49.72       55.81     24.23 o 
  20   3   1        5.35      -13.27     20.75 o 
 -20   4   1       12.60       19.38     23.21 o 
 -19   4   1        1.20        7.74     20.16 o 
 -18   4   1       42.56       24.04     24.22 o 
 -17   4   1       14.21       14.55     15.47 o 
 -16   4   1       33.64       28.00     15.63 o 
 -15   4   1       15.78        2.84     13.15 o 
 -14   4   1      119.70      107.67     16.61 o 
 -13   4   1      348.77      375.91     25.70 o 
 -12   4   1      697.87      691.62     27.03 o 
 -11   4   1      383.12      371.96     19.19 o 
 -10   4   1     1033.57      943.79     41.95 o 
  -9   4   1     1131.31     1056.11     30.89 o 
  -8   4   1     2593.37     2736.70    107.17 o 
  -7   4   1     1794.31     1891.47     41.62 o 
  -6   4   1     7002.67     7769.60    132.32 o 
  -5   4   1      713.80      854.18     24.37 o 
  -4   4   1     2678.86     2724.64     45.31 o 
  -3   4   1     1154.81     1265.39     28.20 o 
  -2   4   1     5425.36     5954.85     86.06 o 
  -1   4   1     1424.05     1368.84     24.89 o 
   0   4   1      111.23      135.16      9.27 o 
   1   4   1     1322.54     1277.63     29.37 o 
   2   4   1     5378.11     5667.89     70.85 o 
   3   4   1     1182.70     1240.78     29.08 o 
   4   4   1     2717.57     2756.76     41.80 o 
   5   4   1      763.21      891.35     21.62 o 
   6   4   1     7221.01     7775.18    104.48 o 
   7   4   1     1776.29     1755.87     31.33 o 
   8   4   1     2663.56     2685.94     49.89 o 
   9   4   1     1129.99     1061.06     26.86 o 
  10   4   1     1089.46     1033.23     27.04 o 
  11   4   1      371.23      365.14     20.66 o 
  12   4   1      685.55      712.42     24.62 o 
  13   4   1      347.39      372.68     41.23 o 
  14   4   1      110.41      113.58     29.53 o 
  15   4   1       13.98        3.86     13.78 o 
  16   4   1       35.08       43.37     37.97 o 
  17   4   1       14.28      -12.03     17.97 o 
  18   4   1       40.49       37.96     22.79 o 
  19   4   1        1.60       -3.64     19.50 o 
  20   4   1       13.83       15.57     23.27 o 
 -20   5   1       14.97      -25.78     21.71 o 
 -19   5   1        6.18       -2.32     19.58 o 
 -18   5   1        6.46       -1.77     26.33 o 
 -17   5   1      133.87      123.32     20.86 o 
 -16   5   1       43.31       43.67     16.56 o 
 -15   5   1       29.57        4.09     14.24 o 
 -14   5   1        7.43       -4.03     13.49 o 
 -13   5   1      604.18      609.37     28.96 o 
 -12   5   1      458.64      386.89     20.70 o 
 -11   5   1      822.12      786.30     28.13 o 
 -10   5   1      264.93      273.92     19.73 o 
  -9   5   1      388.74      354.97     18.03 o 
  -8   5   1      116.89      117.92     13.46 o 
  -7   5   1     3263.98     3357.03    123.32 o 
  -6   5   1      902.95      704.08     38.37 o 
  -5   5   1     2832.56     3221.27     54.13 o 
  -4   5   1      592.15      747.80     17.63 o 
  -3   5   1     5999.00     5925.49     87.30 o 
  -2   5   1     4393.38     4338.86     84.97 o 
  -1   5   1     1799.59     1796.09     31.49 o 
   0   5   1     1360.20     1800.95     39.19 o 
   1   5   1     1721.27     1727.68     37.81 o 
   2   5   1     4504.44     4312.68     56.19 o 
   3   5   1     6091.25     5964.98     75.23 o 
   4   5   1      627.20      769.51     19.67 o 
   5   5   1     2870.04     3219.82     62.15 o 
   6   5   1      924.87      677.93     17.03 o 
   7   5   1     3277.69     3229.55     50.60 o 
   8   5   1       95.69       87.07      9.15 o 
   9   5   1      419.38      390.90     16.86 o 
  10   5   1      263.53      255.08     16.79 o 
  11   5   1      788.51      714.57     23.49 o 
  12   5   1      440.86      397.54     23.77 o 
  13   5   1      629.88      667.27     29.38 o 
  14   5   1        6.55       -8.61     20.45 o 
  15   5   1       21.27       -6.52     13.18 o 
  16   5   1       42.06       11.04     18.47 o 
  17   5   1      136.90      152.80     29.71 o 
  18   5   1        7.77       -3.49     19.50 o 
  19   5   1        4.56        0.69     21.93 o 
  20   5   1       14.86      -12.80     22.68 o 
 -19   6   1       23.65       28.80     23.69 o 
 -18   6   1       31.26       28.03     22.23 o 
 -17   6   1        5.79       14.79     16.34 o 
 -16   6   1      133.65      177.07     22.38 o 
 -15   6   1       92.13       93.71     22.13 o 
 -14   6   1       79.72       89.89     17.33 o 
 -13   6   1      241.16      284.09     37.63 o 
 -12   6   1      503.75      461.83     26.54 o 
 -11   6   1      521.47      515.69     22.73 o 
 -10   6   1      519.43      495.19     21.49 o 
  -9   6   1      302.50      290.37     22.89 o 
  -8   6   1     1264.49     1293.62     33.91 o 
  -7   6   1      215.90      198.26     12.57 o 
  -6   6   1     2306.14     2491.99     44.80 o 
  -5   6   1      471.67      533.21     15.68 o 
  -4   6   1     4766.03     5614.11     85.31 o 
  -3   6   1     1575.68     1707.89     33.03 o 
  -2   6   1     2393.09     2393.16     40.46 o 
  -1   6   1      589.31      529.95     11.78 o 
   0   6   1     6155.78     6767.36    102.86 o 
   1   6   1      659.06      604.14     19.55 o 
   2   6   1     2326.75     2311.07     35.10 o 
   3   6   1     1668.40     1774.58     28.73 o 
   4   6   1     4892.55     5812.76     81.20 o 
   5   6   1      433.55      499.88     14.76 o 
   6   6   1     2189.28     2302.58     39.83 o 
   7   6   1      233.05      205.54     12.70 o 
   8   6   1     1299.66     1297.32     38.68 o 
   9   6   1      282.15      288.45     18.53 o 
  10   6   1      471.50      410.10     17.81 o 
  11   6   1      535.45      518.67     20.42 o 
  12   6   1      522.96      528.30     21.46 o 
  13   6   1      228.27      264.05     24.73 o 
  14   6   1       84.98       97.52     24.26 o 
  15   6   1       92.43       73.37     18.18 o 
  16   6   1      134.64      142.56     22.06 o 
  17   6   1        5.08      -24.44     16.37 o 
  18   6   1       28.53       18.93     32.30 o 
  19   6   1       24.46       13.18     22.47 o 
 -19   7   1       83.83      106.80     28.53 o 
 -18   7   1       15.06      -12.72     21.60 o 
 -17   7   1       15.97       -5.12     15.39 o 
 -16   7   1       51.59       50.58     17.17 o 
 -15   7   1      380.69      469.89     32.18 o 
 -14   7   1      205.86      260.89     24.28 o 
 -13   7   1       47.03       41.72     15.34 o 
 -12   7   1        1.48        2.21     12.21 o 
 -11   7   1      239.12      278.76     22.30 o 
 -10   7   1      320.68      343.81     19.73 o 
  -9   7   1      924.88      908.62     28.96 o 
  -8   7   1      101.96       98.06     17.62 o 
  -7   7   1      255.40      218.39     14.49 o 
  -6   7   1      595.12      624.34     18.38 o 
  -5   7   1     3092.54     3304.33     50.36 o 
  -4   7   1     1493.00     1547.21     27.12 o 
  -3   7   1     1780.83     1887.22     30.57 o 
  -2   7   1     2024.51     2075.00     36.95 o 
  -1   7   1     6662.04     6720.55     89.71 o 
   0   7   1      698.68      850.86     20.17 o 
   1   7   1     6541.75     6379.74    115.14 o 
   2   7   1     2092.70     2034.35     32.85 o 
   3   7   1     1850.42     1906.57     31.41 o 
   4   7   1     1476.49     1509.52     29.61 o 
   5   7   1     2994.97     3135.73     62.96 o 
   6   7   1      604.73      637.85     29.55 o 
   7   7   1      296.80      256.34     13.95 o 
   8   7   1       90.38       59.62      9.30 o 
   9   7   1      907.23      918.92     30.63 o 
  10   7   1      309.24      328.26     15.99 o 
  11   7   1      230.89      280.99     20.27 o 
  12   7   1        2.88       -9.14      9.79 o 
  13   7   1       49.79       76.80     18.07 o 
  14   7   1      195.82      304.68     33.76 o 
  15   7   1      374.72      506.32     34.86 o 
  16   7   1       52.33       29.34     17.10 o 
  17   7   1       16.55        6.04     16.79 o 
  18   7   1       13.84       -9.12     21.36 o 
  19   7   1       82.61       74.79     31.29 o 
 -19   8   1       15.93       21.75     32.20 o 
 -18   8   1       95.43      104.63     39.45 o 
 -17   8   1       26.05       18.58     21.71 o 
 -16   8   1       30.10        5.04     15.41 o 
 -15   8   1       35.47       55.27     17.32 o 
 -14   8   1      582.56      510.45     31.86 o 
 -13   8   1      336.40      395.17     38.53 o 
 -12   8   1      113.41      106.17     17.65 o 
 -11   8   1       58.49       36.65     13.04 o 
 -10   8   1      859.41      792.13     36.81 o 
  -9   8   1      252.11      257.56     17.54 o 
  -8   8   1      415.99      415.86     17.39 o 
  -7   8   1        9.39        2.32      6.27 o 
  -6   8   1     1028.13     1026.78     22.91 o 
  -5   8   1      547.21      449.04     15.95 o 
  -4   8   1     1630.37     1627.75     28.42 o 
  -3   8   1      276.94      183.28      8.19 o 
  -2   8   1     4182.02     4304.10     69.87 o 
  -1   8   1     1834.74     1775.51     29.69 o 
   0   8   1     3122.18     3158.62     46.67 o 
   1   8   1     1788.85     1691.97     41.47 o 
   2   8   1     4188.62     4335.35     61.41 o 
   3   8   1      266.51      193.85     11.84 o 
   4   8   1     1516.16     1451.85     30.16 o 
   5   8   1      524.54      426.60     14.99 o 
   6   8   1     1082.78     1055.49     24.75 o 
   7   8   1        8.45        7.06      7.10 o 
   8   8   1      340.80      360.83     14.74 o 
   9   8   1      246.56      277.20     22.28 o 
  10   8   1      895.10      796.10     22.92 o 
  11   8   1       51.02       31.03     11.63 o 
  12   8   1       91.50       89.90     16.85 o 
  13   8   1      334.41      402.21     33.45 o 
  14   8   1      583.02      508.50     29.52 o 
  15   8   1       36.55       49.59     18.35 o 
  16   8   1       32.57       18.93     17.92 o 
  17   8   1       24.92       19.22     18.07 o 
  18   8   1       97.76       50.02     27.23 o 
  19   8   1       16.86       21.85     26.59 o 
 -18   9   1       27.47       15.49     30.50 o 
 -17   9   1       90.58      111.88     26.88 o 
 -16   9   1        6.36        1.92     17.67 o 
 -15   9   1       35.01       41.20     25.40 o 
 -14   9   1      126.44      139.64     25.85 o 
 -13   9   1      454.47      474.08     38.50 o 
 -12   9   1      267.40      303.19     24.88 o 
 -11   9   1      200.38      229.08     21.43 o 
 -10   9   1       55.28       58.35     12.60 o 
  -9   9   1      188.33      162.13     15.72 o 
  -8   9   1      183.48      165.20     13.30 o 
  -7   9   1      566.36      669.32     19.01 o 
  -6   9   1       87.35       84.67      9.52 o 
  -5   9   1      927.60     1003.90     24.77 o 
  -4   9   1       43.42       41.05     10.10 o 
  -3   9   1     2973.83     2947.58     44.94 o 
  -2   9   1      847.95      907.51     21.47 o 
  -1   9   1     1387.14     1330.03     38.74 o 
   0   9   1        1.29       -6.36      4.65 o 
   1   9   1     1480.73     1389.85     30.39 o 
   2   9   1      800.99      847.20     23.43 o 
   3   9   1     2927.14     2884.59     44.50 o 
   4   9   1       31.66       34.97      8.50 o 
   5   9   1      959.44     1097.51     25.76 o 
   6   9   1       77.98       90.09     10.57 o 
   7   9   1      555.60      661.32     20.18 o 
   8   9   1      178.90      199.54     15.04 o 
   9   9   1      202.46      170.24     14.82 o 
  10   9   1       53.85       62.70     13.10 o 
  11   9   1      205.52      221.39     18.92 o 
  12   9   1      266.89      306.83     22.64 o 
  13   9   1      459.49      473.94     24.66 o 
  14   9   1      130.56      107.07     20.88 o 
  15   9   1       35.16       30.68     17.46 o 
  16   9   1        7.13       -7.98     16.63 o 
  17   9   1       94.84       67.97     21.00 o 
  18   9   1       28.54       31.19     25.38 o 
 -18  10   1        7.46       28.69     32.16 o 
 -17  10   1       25.36        1.72     20.72 o 
 -16  10   1       82.07       81.99     24.41 o 
 -15  10   1       24.44       32.45     19.93 o 
 -14  10   1       30.86       19.14     19.07 o 
 -13  10   1       40.25       38.51     20.51 o 
 -12  10   1      646.88      585.59     34.66 o 
 -11  10   1      382.45      434.67     30.06 o 
 -10  10   1      150.03      137.21     19.32 o 
  -9  10   1        3.96        7.99     11.91 o 
  -8  10   1      602.22      539.30     21.09 o 
  -7  10   1      138.22      115.16     13.59 o 
  -6  10   1      907.03      930.91     26.21 o 
  -5  10   1       94.66       73.39     10.76 o 
  -4  10   1     1116.18     1113.95     27.46 o 
  -3  10   1      198.41      243.97     13.71 o 
  -2  10   1     1512.15     1557.47     47.43 o 
  -1  10   1       51.24       47.64      7.23 o 
   0  10   1      253.42      185.07     13.76 o 
   1  10   1       41.21       27.66      6.95 o 
   2  10   1     1509.79     1624.82     30.38 o 
   3  10   1      191.76      258.44     15.31 o 
   4  10   1     1170.86     1141.24     27.18 o 
   5  10   1       87.13      107.76     11.78 o 
   6  10   1      856.24      884.93     27.08 o 
   7  10   1      126.19      110.49     12.17 o 
   8  10   1      605.78      536.28     19.07 o 
   9  10   1        6.62        4.12      9.08 o 
  10  10   1      133.61      115.63     15.70 o 
  11  10   1      384.99      414.01     32.47 o 
  12  10   1      651.02      592.83     25.25 o 
  13  10   1       43.00       49.66     15.39 o 
  14  10   1       32.15       30.16     17.44 o 
  15  10   1       26.67       50.48     20.04 o 
  16  10   1       82.34       81.98     31.72 o 
  17  10   1       26.07        7.73     17.79 o 
  18  10   1        7.70       -1.04     19.35 o 
 -17  11   1        9.40      -20.49     19.88 o 
 -16  11   1       47.81       57.93     27.15 o 
 -15  11   1       93.63      103.24     25.66 o 
 -14  11   1       12.01        6.51     18.88 o 
 -13  11   1       62.48       94.51     23.44 o 
 -12  11   1       60.30       51.32     20.44 o 
 -11  11   1      441.32      553.91     34.59 o 
 -10  11   1      302.79      378.14     28.75 o 
  -9  11   1      468.02      419.32     20.56 o 
  -8  11   1       83.18       66.21     12.70 o 
  -7  11   1      718.25      626.10     22.64 o 
  -6  11   1      130.75      108.90     13.41 o 
  -5  11   1      669.18      733.51     23.00 o 
  -4  11   1      842.62      878.78     50.79 o 
  -3  11   1      276.96      349.94     17.30 o 
  -2  11   1       94.16       69.13     12.19 o 
  -1  11   1      572.01      589.82     22.44 o 
   0  11   1      545.83      424.64     28.13 o 
   1  11   1      563.20      534.62     16.93 o 
   2  11   1       99.83       89.77     10.16 o 
   3  11   1      299.01      373.73     16.84 o 
   4  11   1      815.70      802.18     26.01 o 
   5  11   1      644.13      708.15     22.04 o 
   6  11   1      127.60      132.24     13.85 o 
   7  11   1      703.05      628.54     24.53 o 
   8  11   1       74.55       35.54     10.91 o 
   9  11   1      454.46      463.30     20.32 o 
  10  11   1      314.67      400.20     36.55 o 
  11  11   1      438.36      505.18     28.90 o 
  12  11   1       67.15       76.17     18.58 o 
  13  11   1       68.54       45.20     15.47 o 
  14  11   1       11.58       -2.36     15.65 o 
  15  11   1       94.37      110.81     23.50 o 
  16  11   1       50.14       75.32     20.82 o 
  17  11   1        9.17      -18.30     18.19 o 
 -16  12   1        7.84      -16.33     21.23 o 
 -15  12   1       41.14       46.73     22.52 o 
 -14  12   1      139.12      124.60     68.30 o 
 -13  12   1       25.11       70.39     21.92 o 
 -12  12   1        6.19      -15.00     15.11 o 
 -11  12   1       23.96       19.42     15.57 o 
 -10  12   1      690.73      695.96     31.60 o 
  -9  12   1      305.73      406.54     24.89 o 
  -8  12   1      402.69      398.54     32.24 o 
  -7  12   1       38.63       25.71     18.05 o 
  -6  12   1      566.34      517.55     33.41 o 
  -5  12   1      765.09      807.24     40.49 o 
  -4  12   1      501.01      619.75     35.41 o 
  -3  12   1        8.84       15.05     15.08 o 
  -2  12   1        5.48        0.70     13.12 o 
  -1  12   1      217.42      217.36     25.56 o 
   0  12   1     1049.92     1006.96     34.14 o 
   1  12   1      218.47      175.32     15.67 o 
   2  12   1        1.98        5.51      7.71 o 
   3  12   1        6.16       -4.11      8.50 o 
   4  12   1      494.03      536.84     23.04 o 
   5  12   1      755.75      692.34     22.43 o 
   6  12   1      582.34      524.78     19.76 o 
   7  12   1       41.99       29.24     17.42 o 
   8  12   1      419.65      484.01     24.15 o 
   9  12   1      305.73      372.29     22.31 o 
  10  12   1      714.80      731.10     28.40 o 
  11  12   1       30.04       17.57     13.56 o 
  12  12   1       10.23        7.97     13.50 o 
  13  12   1       27.72       46.20     19.42 o 
  14  12   1      142.03      153.79     32.33 o 
  15  12   1       41.31       59.67     21.45 o 
  16  12   1        6.92        0.94     33.50 o 
 -16  13   1        3.64      -10.56     34.64 o 
 -15  13   1        7.64      -25.14     29.04 o 
 -14  13   1       48.34       74.17     37.40 o 
 -13  13   1      139.13      123.43     40.99 o 
 -12  13   1       12.97       12.04     23.52 o 
 -11  13   1       43.19       71.91     48.10 o 
 -10  13   1        6.03        4.36     20.16 o 
  -9  13   1      417.40      571.34     47.59 o 
  -8  13   1      267.58      284.33     34.65 o 
  -7  13   1      197.89      238.41     31.52 o 
  -6  13   1       12.45       20.19     18.60 o 
  -5  13   1      579.22      568.91     35.57 o 
  -4  13   1      247.25      275.50     31.94 o 
  -3  13   1      600.77      613.68     35.69 o 
  -2  13   1      171.00      245.33     27.66 o 
  -1  13   1      469.03      563.30     35.89 o 
   0  13   1       52.22       48.48     12.72 o 
   1  13   1      515.42      512.39     18.21 o 
   2  13   1      165.90      185.67     15.06 o 
   3  13   1      552.47      538.78     20.10 o 
   4  13   1      264.39      290.07     19.08 o 
   5  13   1      601.91      501.51     19.75 o 
   6  13   1       15.81       13.38     10.64 o 
   7  13   1      199.33      217.06     18.04 o 
   8  13   1      279.14      304.96     21.51 o 
   9  13   1      436.42      510.47     26.40 o 
  10  13   1        5.19      -13.16     12.27 o 
  11  13   1       51.35       72.32     16.04 o 
  12  13   1       12.91       14.57     15.69 o 
  13  13   1      136.90      142.09     23.31 o 
  14  13   1       48.39       44.20     23.70 o 
  15  13   1        7.27        0.45     22.17 o 
  16  13   1        2.81       -4.63     21.44 o 
 -15  14   1        2.13        7.68     34.88 o 
 -14  14   1       11.08      -11.31     31.21 o 
 -13  14   1       33.31        9.40     23.25 o 
 -12  14   1      187.99      196.57     34.15 o 
 -11  14   1       22.57        4.18     21.91 o 
 -10  14   1        3.78      -13.95     19.60 o 
  -9  14   1        1.94       -7.63     19.77 o 
  -8  14   1      290.55      335.63     38.30 o 
  -7  14   1      142.67      157.81     37.16 o 
  -6  14   1      115.36      103.65     25.25 o 
  -5  14   1        3.17        1.51     29.46 o 
  -4  14   1      499.17      572.31     79.06 o 
  -3  14   1      357.36      285.42     33.00 o 
  -2  14   1      270.86      229.42     30.48 o 
  -1  14   1      298.66      354.56     35.19 o 
   0  14   1       76.12      127.78     15.62 o 
   1  14   1      288.85      364.62     20.09 o 
   2  14   1      271.74      346.86     21.95 o 
   3  14   1      372.10      316.96     21.55 o 
   4  14   1      498.86      461.08     20.42 o 
   5  14   1        4.37       -2.94     11.72 o 
   6  14   1      117.64      146.16     18.18 o 
   7  14   1      154.44      165.69     19.07 o 
   8  14   1      291.68      415.73     27.09 o 
   9  14   1        3.75       11.22     13.62 o 
  10  14   1        5.81      -20.25     13.50 o 
  11  14   1       20.75       28.81     16.97 o 
  12  14   1      188.42      186.84     32.99 o 
  13  14   1       31.93       28.52     18.99 o 
  14  14   1        9.26        6.13     22.18 o 
  15  14   1        1.72       16.25     24.51 o 
 -14  15   1        2.29      -42.80     28.53 o 
 -13  15   1       13.60       37.69     27.25 o 
 -12  15   1       63.68       80.99     28.53 o 
 -11  15   1      125.33      138.90     33.34 o 
 -10  15   1       17.50       35.76     46.01 o 
  -9  15   1        0.84      -28.11     18.74 o 
  -8  15   1        8.23       16.88     21.03 o 
  -7  15   1      262.29      312.13     66.15 o 
  -6  15   1       88.02      113.37     26.62 o 
  -5  15   1       35.13       46.15     21.53 o 
  -4  15   1       17.96       24.70     19.94 o 
  -3  15   1      461.40      481.64     42.21 o 
  -2  15   1      348.36      384.84     54.42 o 
  -1  15   1      163.50      165.69     28.03 o 
   0  15   1        7.49        0.90     13.80 o 
   1  15   1      162.55      143.51     21.77 o 
   2  15   1      352.14      374.26     25.78 o 
   3  15   1      478.21      486.33     26.89 o 
   4  15   1       20.28       18.29     13.80 o 
   5  15   1       43.82       46.29     15.12 o 
   6  15   1       92.42       96.70     17.51 o 
   7  15   1      265.90      334.78     28.52 o 
   8  15   1        7.28        1.26     13.60 o 
   9  15   1        2.71      -19.80     13.20 o 
  10  15   1       19.53       29.60     18.40 o 
  11  15   1      123.40       81.45     20.81 o 
  12  15   1       61.55       58.75     19.36 o 
  13  15   1       14.61       19.64     19.03 o 
  14  15   1        1.71       -3.84     22.97 o 
 -12  16   1        4.51        7.61     29.52 o 
 -11  16   1       57.97       54.86     27.79 o 
 -10  16   1      110.70       96.13     30.37 o 
  -9  16   1        8.76       -5.85     24.55 o 
  -8  16   1        5.25      -15.77     19.93 o 
  -7  16   1        9.29      -11.23     21.22 o 
  -6  16   1      100.26      108.33     27.35 o 
  -5  16   1       59.13       53.90     23.79 o 
  -4  16   1       75.46       68.53     23.87 o 
  -3  16   1        0.64       -3.35     19.51 o 
  -2  16   1      194.48      207.44     42.25 o 
  -1  16   1       62.88       72.05     19.41 o 
   0  16   1      441.02      548.31     45.19 o 
   1  16   1       65.25       41.38     18.37 o 
   2  16   1      201.29      196.05     24.92 o 
   3  16   1        1.20      -12.69     14.00 o 
   4  16   1       86.02       97.59     26.01 o 
   5  16   1       56.77       39.89     17.26 o 
   6  16   1      105.49      107.62     21.40 o 
   7  16   1       11.27        5.28     15.79 o 
   8  16   1        5.99       -0.62     18.37 o 
   9  16   1        7.87        3.91     30.13 o 
  10  16   1      108.90       88.89     39.37 o 
  11  16   1       59.64       37.57     26.07 o 
  12  16   1        2.96       13.28     23.45 o 
 -11  17   1       10.65        1.24     26.97 o 
 -10  17   1       22.36        0.76     25.65 o 
  -9  17   1       76.88       61.83     50.07 o 
  -8  17   1       23.74       28.22     35.39 o 
  -7  17   1        5.34       -6.70     23.33 o 
  -6  17   1       15.31        6.37     33.36 o 
  -5  17   1      111.51       96.61     27.40 o 
  -4  17   1        9.57        2.29     20.82 o 
  -3  17   1       24.25       -3.58     19.65 o 
  -2  17   1        6.50       10.98     25.93 o 
  -1  17   1      197.50      171.87     30.11 o 
   0  17   1        0.32      -11.02     20.29 o 
   1  17   1      201.23      168.96     30.64 o 
   2  17   1        5.67      -12.14     19.54 o 
   3  17   1       23.00       17.85     21.13 o 
   4  17   1        9.35        5.20     34.54 o 
   5  17   1      116.40      104.04     27.89 o 
   6  17   1       14.09       18.65     23.20 o 
   7  17   1        6.14       16.77     23.46 o 
   8  17   1       23.45        8.78     25.66 o 
   9  17   1       77.82       95.88     40.32 o 
  10  17   1       21.49      -16.16     32.47 o 
  11  17   1        9.18       -2.29     35.67 o 
  -9  18   1       23.82      -37.82     25.22 o 
  -8  18   1       32.81        0.75     25.35 o 
  -7  18   1       19.72       26.74     24.86 o 
  -6  18   1       27.24       39.97     25.63 o 
  -5  18   1        2.94      -11.57     21.94 o 
  -4  18   1       79.48      100.16     29.55 o 
  -3  18   1       13.05       19.48     24.34 o 
  -2  18   1       48.11       35.50     23.15 o 
  -1  18   1       54.09       44.72     25.93 o 
   0  18   1       50.30       13.37     22.61 o 
   1  18   1       50.98       18.74     23.96 o 
   2  18   1       49.14       55.43     24.69 o 
   3  18   1       13.83      -18.23     20.39 o 
   4  18   1       76.79       36.60     24.45 o 
   5  18   1        2.18        4.40     23.70 o 
   6  18   1       29.68       14.32     23.08 o 
   7  18   1       19.27        0.12     25.00 o 
   8  18   1       31.62       22.00     25.82 o 
   9  18   1       23.23       28.26     37.72 o 
  -7  19   1       66.47       53.09     29.68 o 
  -6  19   1        1.82      -11.32     24.54 o 
  -5  19   1        5.01        1.16     24.96 o 
  -4  19   1        1.69       -6.01     24.15 o 
  -3  19   1       96.42      110.94     29.34 o 
  -2  19   1       11.27        8.57     35.98 o 
  -1  19   1        6.86        1.46     23.63 o 
   0  19   1        0.86      -30.64     20.43 o 
   1  19   1        7.39      -10.75     29.85 o 
   2  19   1       10.73       -9.09     23.79 o 
   3  19   1       95.69       55.96     43.17 o 
   4  19   1        1.66      -23.56     23.48 o 
   5  19   1        4.58       10.35     32.73 o 
   6  19   1        1.36        6.52     40.41 o 
   7  19   1       65.04       84.04     32.83 o 
  -3  20   1        6.90      -17.97     24.59 o 
  -2  20   1       29.73       12.60     26.83 o 
  -1  20   1       28.92       12.05     26.73 o 
   0  20   1        2.87        0.70     26.38 o 
   1  20   1       30.34       19.59     25.39 o 
   2  20   1       28.52        8.14     24.21 o 
   3  20   1        6.32      -15.48     24.78 o 
   0   0   2     3204.38     4246.23    135.21 o 
   1   0   2     2171.56     2363.16     59.78 o 
   2   0   2      221.14      225.31     13.06 o 
   3   0   2       78.40       84.86      8.72 o 
   4   0   2     1285.70     1817.89     52.56 o 
   5   0   2     1666.07     1701.66     49.72 o 
   6   0   2      695.77      832.56     40.47 o 
   7   0   2       69.55      114.39     13.51 o 
   8   0   2     2196.81     2351.47     72.25 o 
   9   0   2     2033.27     2078.55     60.23 o 
  10   0   2      213.75      226.72     20.86 o 
  11   0   2      227.44      232.10     25.37 o 
  12   0   2      193.60      164.94     30.85 o 
  13   0   2       68.56       78.67     16.70 o 
  14   0   2      137.00      113.55     18.90 o 
  15   0   2      320.99      328.93     50.70 o 
  16   0   2      167.31      141.02     26.71 o 
  17   0   2        3.36      -23.00     15.34 o 
  18   0   2       31.87       14.44     18.95 o 
  19   0   2       48.63       65.49     25.53 o 
  20   0   2       22.11       24.65     25.47 o 
 -20   1   2        5.24        8.47     24.29 o 
 -19   1   2       15.68      -23.01     19.86 o 
 -18   1   2       16.17       -1.71     16.37 o 
 -17   1   2       36.53       -1.13     17.53 o 
 -16   1   2       35.73       29.78     17.76 o 
 -15   1   2      132.26      111.22     20.14 o 
 -14   1   2      187.50      169.79     42.62 o 
 -13   1   2      404.66      405.53     25.77 o 
 -12   1   2      218.27      183.16     33.23 o 
 -11   1   2      495.52      430.92     21.59 o 
 -10   1   2      384.52      397.98     31.88 o 
  -9   1   2     1559.86     1649.91     66.42 o 
  -8   1   2     2141.53     2076.56     48.72 o 
  -7   1   2      979.86      965.84     28.64 o 
  -6   1   2      646.53      676.38     32.97 o 
  -5   1   2     4323.62     4620.89    211.36 o 
  -4   1   2     2201.99     2098.20     47.69 o 
  -3   1   2      890.46      717.98     18.61 o 
  -2   1   2      973.52      761.14     22.71 o 
  -1   1   2     4240.57     3996.56    103.69 o 
   0   1   2     4205.56     4284.13    138.31 o 
   1   1   2     4187.92     3808.26     87.05 o 
   2   1   2      920.64      786.52     30.72 o 
   3   1   2      909.28      752.41     20.45 o 
   4   1   2     2244.60     2111.41     40.85 o 
   5   1   2     4153.16     4222.93     69.32 o 
   6   1   2      622.87      628.20     28.19 o 
   7   1   2     1012.73      991.53     40.07 o 
   8   1   2     2173.96     2106.12    130.01 o 
   9   1   2     1496.33     1496.45     51.78 o 
  10   1   2      363.57      362.83     23.49 o 
  11   1   2      516.85      459.92     22.89 o 
  12   1   2      231.49      199.27     33.31 o 
  13   1   2      376.13      395.63     40.52 o 
  14   1   2      206.05      234.65     24.02 o 
  15   1   2      137.11      103.40     19.47 o 
  16   1   2       38.09       49.41     21.78 o 
  17   1   2       36.47       27.88     22.37 o 
  18   1   2       16.16      -28.13     19.46 o 
  19   1   2       16.87       -8.01     22.80 o 
  20   1   2        4.54      -20.77     22.05 o 
 -20   2   2        7.14      -20.23     32.08 o 
 -19   2   2        1.40       -9.02     20.86 o 
 -18   2   2       12.06      -19.28     17.30 o 
 -17   2   2       55.31       44.73     18.28 o 
 -16   2   2       26.56       13.61     18.97 o 
 -15   2   2        8.46       17.50     15.95 o 
 -14   2   2      101.84       65.50     17.71 o 
 -13   2   2      294.06      362.83     33.30 o 
 -12   2   2      924.06      902.42     47.33 o 
 -11   2   2      219.58      233.29     27.09 o 
 -10   2   2      543.41      553.87     29.07 o 
  -9   2   2      758.97      732.89     51.51 o 
  -8   2   2     1558.50     1526.15     56.04 o 
  -7   2   2      778.27      838.10     25.89 o 
  -6   2   2     1256.18     1153.26     30.15 o 
  -5   2   2     1182.88     1213.97     51.47 o 
  -4   2   2     3124.14     3131.28     60.12 o 
  -3   2   2     1746.45     1498.25     33.82 o 
  -2   2   2     7609.64     7568.27     99.03 o 
  -1   2   2     2828.88     2382.42     60.71 o 
   0   2   2      434.18      361.43     22.76 o 
   1   2   2     2873.42     2441.89     64.65 o 
   2   2   2     7502.07     7490.57    134.42 o 
   3   2   2     1754.56     1471.81     26.05 o 
   4   2   2     2988.45     2958.77     42.11 o 
   5   2   2     1178.26     1185.94     27.18 o 
   6   2   2     1262.88     1115.25     26.28 o 
   7   2   2      813.14      784.17     24.99 o 
   8   2   2     1531.86     1454.28     59.20 o 
   9   2   2      728.43      683.05     27.02 o 
  10   2   2      565.21      604.03     25.94 o 
  11   2   2      210.72      227.48     21.23 o 
  12   2   2      920.71      897.01     36.45 o 
  13   2   2      287.62      351.11     45.31 o 
  14   2   2      106.42      117.18     19.12 o 
  15   2   2       11.81       12.08     15.45 o 
  16   2   2       29.91       31.97     16.57 o 
  17   2   2       52.63       36.44     24.30 o 
  18   2   2       12.19       20.86     22.55 o 
  19   2   2        1.91      -12.49     20.65 o 
  20   2   2        7.97      -12.43     22.96 o 
 -19   3   2        4.50       -8.77     21.30 o 
 -18   3   2        8.52      -21.55     16.85 o 
 -17   3   2       43.24       12.77     17.74 o 
 -16   3   2       51.85       57.60     25.13 o 
 -15   3   2       65.45       49.76     18.30 o 
 -14   3   2       39.14       37.61     18.38 o 
 -13   3   2      327.21      406.35     26.88 o 
 -12   3   2      641.06      589.61     28.18 o 
 -11   3   2     1135.60     1144.51     39.35 o 
 -10   3   2       87.37      113.57     13.97 o 
  -9   3   2      460.08      444.39     31.25 o 
  -8   3   2     1099.03     1173.71     57.80 o 
  -7   3   2     1432.79     1596.23     35.32 o 
  -6   3   2      497.51      637.77     18.62 o 
  -5   3   2      704.65      652.10     20.40 o 
  -4   3   2     1233.05     1267.54     26.66 o 
  -3   3   2     3248.12     3841.70     83.95 o 
  -2   3   2     1711.61     1861.69     30.86 o 
  -1   3   2      876.69      955.26     22.09 o 
   0   3   2     1360.98     1421.64     56.89 o 
   1   3   2      906.23      983.89     41.43 o 
   2   3   2     1646.15     1725.25     35.49 o 
   3   3   2     3059.19     3489.86     71.30 o 
   4   3   2     1190.98     1195.89     21.92 o 
   5   3   2      764.94      694.09     16.02 o 
   6   3   2      435.35      562.95     19.36 o 
   7   3   2     1370.44     1406.49     32.39 o 
   8   3   2     1103.02     1064.93     26.96 o 
   9   3   2      460.95      407.22     16.09 o 
  10   3   2       99.58      108.06     16.43 o 
  11   3   2     1115.99     1098.06     76.68 o 
  12   3   2      641.71      589.16     27.95 o 
  13   3   2      346.91      414.15     45.94 o 
  14   3   2       32.08       24.58     15.44 o 
  15   3   2       69.12       48.62     20.78 o 
  16   3   2       51.77       44.68     18.26 o 
  17   3   2       45.53       15.72     16.89 o 
  18   3   2        8.24        1.01     23.98 o 
  19   3   2        4.71      -26.58     21.59 o 
 -19   4   2       31.12       21.93     20.20 o 
 -18   4   2       39.44        8.26     19.64 o 
 -17   4   2        1.91       -2.36     17.37 o 
 -16   4   2       74.88       57.22     19.03 o 
 -15   4   2      102.67       98.11     20.16 o 
 -14   4   2      219.88      288.70     54.59 o 
 -13   4   2       36.09        5.36     14.23 o 
 -12   4   2       71.27      104.51     18.02 o 
 -11   4   2      522.20      586.46     54.23 o 
 -10   4   2      832.74      862.46     48.44 o 
  -9   4   2      245.29      297.96     19.47 o 
  -8   4   2     1200.06     1218.51     67.62 o 
  -7   4   2      744.79      739.21     33.60 o 
  -6   4   2     1730.29     1895.12     49.49 o 
  -5   4   2     1872.93     1781.06     47.20 o 
  -4   4   2     1427.84     1426.46     28.08 o 
  -3   4   2     1616.54     1641.62     30.68 o 
  -2   4   2     2679.30     2421.29     39.09 o 
  -1   4   2     2425.58     2319.97     37.62 o 
   0   4   2     1965.18     1531.24     34.25 o 
   1   4   2     2486.21     2342.07     42.09 o 
   2   4   2     2471.24     2190.95     48.70 o 
   3   4   2     1590.65     1589.85     27.55 o 
   4   4   2     1376.82     1338.18     24.49 o 
   5   4   2     1868.34     1792.82     32.23 o 
   6   4   2     1664.11     1806.97     45.61 o 
   7   4   2      762.98      675.93     16.82 o 
   8   4   2     1173.88     1070.44     28.18 o 
   9   4   2      256.66      282.23     30.24 o 
  10   4   2      813.42      765.09     30.77 o 
  11   4   2      558.46      558.88     36.52 o 
  12   4   2       65.17       84.70     17.23 o 
  13   4   2       26.97        7.23     13.70 o 
  14   4   2      236.84      286.62     36.67 o 
  15   4   2      100.28      122.02     21.63 o 
  16   4   2       72.26       73.60     22.27 o 
  17   4   2        2.36      -10.67     15.75 o 
  18   4   2       41.31       60.09     26.50 o 
  19   4   2       31.69       12.37     23.64 o 
 -19   5   2       36.64       49.75     22.42 o 
 -18   5   2       19.57       14.08     18.03 o 
 -17   5   2       19.19      -18.45     15.42 o 
 -16   5   2       15.45       14.51     16.69 o 
 -15   5   2      216.15      249.23     27.25 o 
 -14   5   2      181.08      247.70     25.47 o 
 -13   5   2       59.79       36.38     15.38 o 
 -12   5   2        0.58      -10.35     11.78 o 
 -11   5   2      348.46      422.00     24.71 o 
 -10   5   2      297.55      378.43     24.33 o 
  -9   5   2      940.60      912.31     64.87 o 
  -8   5   2      213.24      242.39     16.52 o 
  -7   5   2     1703.26     1809.70     83.21 o 
  -6   5   2      386.01      327.26     15.66 o 
  -5   5   2     2474.77     2734.94     55.26 o 
  -4   5   2     3077.53     2915.94     59.95 o 
  -3   5   2      923.79      892.75     21.00 o 
  -2   5   2      596.10      516.75     11.40 o 
  -1   5   2     2556.05     2521.61     35.23 o 
   0   5   2     6231.15     5940.11    137.54 o 
   1   5   2     2486.78     2430.14     53.78 o 
   2   5   2      604.43      549.31     26.90 o 
   3   5   2      852.79      831.13     24.04 o 
   4   5   2     3132.50     2791.39     42.65 o 
   5   5   2     2380.78     2492.17     71.21 o 
   6   5   2      408.92      317.86     16.33 o 
   7   5   2     1747.11     1703.96     36.53 o 
   8   5   2      209.96      217.62     16.09 o 
   9   5   2      915.89      720.31     23.63 o 
  10   5   2      305.87      386.10     27.39 o 
  11   5   2      376.46      391.80     24.90 o 
  12   5   2        0.51       -6.95     12.12 o 
  13   5   2       47.44       25.90     15.13 o 
  14   5   2      186.20      205.54     24.81 o 
  15   5   2      223.68      288.68     29.13 o 
  16   5   2       15.03       22.09     17.61 o 
  17   5   2       17.90       21.88     18.78 o 
  18   5   2       19.05       11.94     18.81 o 
  19   5   2       36.65       35.84     27.65 o 
 -19   6   2       12.74      -18.41     24.29 o 
 -18   6   2       50.04       27.83     18.61 o 
 -17   6   2       28.73       43.32     19.91 o 
 -16   6   2        7.29      -15.69     14.66 o 
 -15   6   2       29.89       34.19     17.00 o 
 -14   6   2      160.10      183.75     29.63 o 
 -13   6   2      331.23      378.95     28.91 o 
 -12   6   2      152.80      182.43     21.26 o 
 -11   6   2      195.39      287.17     44.61 o 
 -10   6   2      429.49      451.49     22.65 o 
  -9   6   2      217.05      266.57     28.35 o 
  -8   6   2      671.24      572.25     36.05 o 
  -7   6   2      205.95      225.47     14.87 o 
  -6   6   2     1224.72     1375.77     34.70 o 
  -5   6   2     1057.04     1122.66     34.44 o 
  -4   6   2     1581.90     1713.70     62.00 o 
  -3   6   2     1827.34     1884.71     34.90 o 
  -2   6   2     1731.96     1653.34     28.45 o 
  -1   6   2     1775.08     2090.47     35.88 o 
   0   6   2     2468.18     2462.97     56.79 o 
   1   6   2     1831.76     2105.33     57.10 o 
   2   6   2     1739.83     1542.84     52.22 o 
   3   6   2     1774.78     1747.28     31.16 o 
   4   6   2     1538.07     1620.75     31.62 o 
   5   6   2     1094.83     1118.37     25.07 o 
   6   6   2     1229.40     1305.62     27.93 o 
   7   6   2      182.87      206.55     27.18 o 
   8   6   2      664.05      500.13     19.92 o 
   9   6   2      228.24      262.50     18.40 o 
  10   6   2      452.09      445.94     27.55 o 
  11   6   2      171.95      196.82     51.23 o 
  12   6   2      147.02      158.61     32.45 o 
  13   6   2      349.84      366.27     39.12 o 
  14   6   2      160.09      180.30     24.48 o 
  15   6   2       28.01       19.39     16.89 o 
  16   6   2        8.12       -2.84     16.54 o 
  17   6   2       29.11       15.72     18.09 o 
  18   6   2       50.38       28.62     23.82 o 
  19   6   2       10.82      -21.95     18.99 o 
 -18   7   2       19.04       -2.05     22.05 o 
 -17   7   2       56.45       36.52     25.58 o 
 -16   7   2       35.91        4.78     20.81 o 
 -15   7   2        1.00       -7.62     18.95 o 
 -14   7   2       25.57       14.83     21.08 o 
 -13   7   2      290.56      241.44     41.44 o 
 -12   7   2      341.16      427.03     26.62 o 
 -11   7   2      261.24      325.20     24.95 o 
 -10   7   2        4.35      -11.67     10.50 o 
  -9   7   2      192.87      229.89     23.83 o 
  -8   7   2      167.07      210.52     41.02 o 
  -7   7   2      424.11      411.96     28.11 o 
  -6   7   2      312.95      280.33     24.08 o 
  -5   7   2      656.08      724.07     19.92 o 
  -4   7   2      814.55      711.07     61.52 o 
  -3   7   2     2695.89     2951.72     61.48 o 
  -2   7   2     2878.13     2768.87     68.81 o 
  -1   7   2     1973.74     1896.28     49.29 o 
   0   7   2      520.01      483.69     24.57 o 
   1   7   2     2086.75     2037.32     57.43 o 
   2   7   2     2899.42     2658.39     52.93 o 
   3   7   2     2590.51     2720.40     52.86 o 
   4   7   2      823.72      639.42     17.46 o 
   5   7   2      681.37      656.52     31.02 o 
   6   7   2      313.88      282.97     14.65 o 
   7   7   2      411.05      378.18     20.69 o 
   8   7   2      161.83      179.43     19.97 o 
   9   7   2      193.41      198.08     17.43 o 
  10   7   2        8.93       -3.72     10.06 o 
  11   7   2      273.68      273.49     31.72 o 
  12   7   2      323.57      456.12     32.84 o 
  13   7   2      287.85      309.57     28.49 o 
  14   7   2       29.15       56.38     17.74 o 
  15   7   2        2.37        4.01     16.83 o 
  16   7   2       32.72       32.49     19.19 o 
  17   7   2       54.60       34.10     20.44 o 
  18   7   2       19.41       11.71     19.26 o 
 -18   8   2        4.84        6.31     24.36 o 
 -17   8   2       54.94       50.46     25.08 o 
 -16   8   2      138.34       78.33     26.08 o 
 -15   8   2       52.01       38.77     32.73 o 
 -14   8   2        5.41        9.60     19.93 o 
 -13   8   2       55.55       48.17     22.90 o 
 -12   8   2      404.53      386.25     37.85 o 
 -11   8   2      379.54      469.99     59.84 o 
 -10   8   2      133.48      152.63     25.02 o 
  -9   8   2        2.29       -3.93     13.38 o 
  -8   8   2      504.70      478.22     82.15 o 
  -7   8   2      485.86      442.78     23.79 o 
  -6   8   2      194.54      153.60     27.47 o 
  -5   8   2      126.48       91.03     19.45 o 
  -4   8   2     1741.00     1726.63     48.69 o 
  -3   8   2     1139.71     1025.51     29.72 o 
  -2   8   2      909.56     1109.66     26.57 o 
  -1   8   2      886.64      795.07     44.45 o 
   0   8   2     1184.33     1350.64     38.89 o 
   1   8   2      921.18      809.58     32.14 o 
   2   8   2      904.50     1021.51     28.93 o 
   3   8   2     1132.15      954.76     22.69 o 
   4   8   2     1824.16     1732.33     43.59 o 
   5   8   2      105.66       75.08     11.33 o 
   6   8   2      167.14      150.49     13.73 o 
   7   8   2      478.18      396.16     16.51 o 
   8   8   2      529.22      463.87     21.02 o 
   9   8   2        1.21       -7.76      9.60 o 
  10   8   2      113.85      142.30     17.13 o 
  11   8   2      381.65      528.11     34.70 o 
  12   8   2      406.01      430.00     45.61 o 
  13   8   2       51.37       51.51     18.44 o 
  14   8   2        7.98       11.89     16.65 o 
  15   8   2       47.87       53.00     20.07 o 
  16   8   2      136.20       97.68     28.29 o 
  17   8   2       57.37       33.06     19.80 o 
  18   8   2        5.19      -27.53     18.36 o 
 -17   9   2       29.07       10.86     24.42 o 
 -16   9   2       71.86       82.08     29.14 o 
 -15   9   2      154.29       68.10     37.24 o 
 -14   9   2       65.10       38.40     43.45 o 
 -13   9   2       51.30       59.24     23.05 o 
 -12   9   2       44.18       33.20     20.95 o 
 -11   9   2      109.16      102.66     24.08 o 
 -10   9   2      343.63      387.57     34.97 o 
  -9   9   2      490.25      444.40     46.70 o 
  -8   9   2      149.52      141.38     18.82 o 
  -7   9   2      140.37      194.79     24.07 o 
  -6   9   2      491.64      474.18     23.49 o 
  -5   9   2      872.75      814.98     32.18 o 
  -4   9   2      577.50      590.86     23.08 o 
  -3   9   2      686.51      606.41     33.20 o 
  -2   9   2      185.77      158.61     46.07 o 
  -1   9   2     1442.84     1410.30     41.46 o 
   0   9   2      501.48      460.71     23.41 o 
   1   9   2     1419.26     1364.22     66.36 o 
   2   9   2      179.05      185.87     16.36 o 
   3   9   2      740.26      661.57     19.12 o 
   4   9   2      558.30      549.08     17.42 o 
   5   9   2      869.03      797.04     23.05 o 
   6   9   2      471.19      432.70     19.46 o 
   7   9   2      151.78      201.94     28.25 o 
   8   9   2      142.06      152.24     25.19 o 
   9   9   2      472.06      476.37     26.84 o 
  10   9   2      360.17      372.67     31.18 o 
  11   9   2       99.29       90.07     25.74 o 
  12   9   2       47.33       39.86     17.55 o 
  13   9   2       47.05       29.80     19.60 o 
  14   9   2       65.01       43.14     19.65 o 
  15   9   2      155.50      127.41     23.79 o 
  16   9   2       72.51       55.11     20.94 o 
  17   9   2       29.16       26.84     20.52 o 
 -17  10   2        3.81       16.38     26.63 o 
 -16  10   2       40.67       -6.67     22.25 o 
 -15  10   2       91.99      112.97     30.07 o 
 -14  10   2      172.07      132.56     35.92 o 
 -13  10   2       55.69       49.19     22.14 o 
 -12  10   2       42.41       47.82     22.17 o 
 -11  10   2       57.64       60.38     21.93 o 
 -10  10   2      234.57      203.57     28.13 o 
  -9  10   2      329.10      301.23     26.54 o 
  -8  10   2      239.32      233.76     23.08 o 
  -7  10   2       89.82       60.35     21.34 o 
  -6  10   2      506.59      641.98     37.68 o 
  -5  10   2      684.34      638.54     36.88 o 
  -4  10   2      531.40      518.41     37.22 o 
  -3  10   2      132.09      140.76     22.98 o 
  -2  10   2      421.69      452.36     28.80 o 
  -1  10   2      347.13      272.94     52.50 o 
   0  10   2     1399.17     1480.32     45.48 o 
   1  10   2      346.19      320.76     24.70 o 
   2  10   2      428.85      430.54     16.09 o 
   3  10   2      121.23      104.97     11.94 o 
   4  10   2      536.53      534.79     22.96 o 
   5  10   2      677.88      650.13     21.67 o 
   6  10   2      510.99      511.40     19.45 o 
   7  10   2       82.56       67.41     11.91 o 
   8  10   2      242.93      251.79     24.40 o 
   9  10   2      310.85      361.29     24.91 o 
  10  10   2      240.95      203.59     21.63 o 
  11  10   2       56.10       78.48     22.84 o 
  12  10   2       38.64       33.81     18.02 o 
  13  10   2       59.15       50.77     20.38 o 
  14  10   2      170.25      145.84     25.02 o 
  15  10   2       93.48      131.42     25.17 o 
  16  10   2       41.10       22.86     20.67 o 
  17  10   2        4.56      -26.55     17.70 o 
 -16  11   2        4.39      -30.19     29.28 o 
 -15  11   2       14.67       29.52     33.93 o 
 -14  11   2       96.90       93.13     37.32 o 
 -13  11   2      302.17      442.53     66.25 o 
 -12  11   2      123.58      106.96     37.48 o 
 -11  11   2       77.31      115.75     38.58 o 
 -10  11   2      162.52      221.44     45.72 o 
  -9  11   2      249.75      312.14     37.05 o 
  -8  11   2      259.59      307.54     61.12 o 
  -7  11   2      105.99       81.99     24.04 o 
  -6  11   2      338.05      287.92     34.14 o 
  -5  11   2      249.39      309.82     34.44 o 
  -4  11   2      152.99      127.33     24.03 o 
  -3  11   2      278.41      329.90     32.54 o 
  -2  11   2      369.27      363.19     33.03 o 
  -1  11   2      433.28      479.12     24.65 o 
   0  11   2        8.47      -15.12     10.08 o 
   1  11   2      465.29      493.58     39.68 o 
   2  11   2      336.88      318.09     17.12 o 
   3  11   2      281.39      324.03     17.40 o 
   4  11   2      164.31      192.00     14.64 o 
   5  11   2      250.54      299.96     19.50 o 
   6  11   2      309.58      276.62     19.25 o 
   7  11   2      114.34       96.83     14.18 o 
   8  11   2      259.21      263.60     21.90 o 
   9  11   2      246.13      236.71     22.54 o 
  10  11   2      150.00      145.60     19.34 o 
  11  11   2       84.89       75.56     20.67 o 
  12  11   2      124.90      140.92     27.80 o 
  13  11   2      301.04      397.09     35.27 o 
  14  11   2       99.85      110.74     23.45 o 
  15  11   2       14.62        9.53     18.92 o 
  16  11   2        4.79        2.40     19.36 o 
 -15  12   2        6.05      -24.71     29.44 o 
 -14  12   2       15.61       -3.78     31.37 o 
 -13  12   2       70.30       34.33     35.90 o 
 -12  12   2      267.70      294.07     55.88 o 
 -11  12   2      248.33      276.70     52.45 o 
 -10  12   2       90.13       74.05     26.68 o 
  -9  12   2       51.28       32.55     22.14 o 
  -8  12   2      163.88      169.79     31.00 o 
  -7  12   2      571.21      509.96     39.34 o 
  -6  12   2      259.02      284.20     41.42 o 
  -5  12   2        9.47       -7.57     15.58 o 
  -4  12   2      168.11      180.70     27.99 o 
  -3  12   2      318.15      349.26     34.51 o 
  -2  12   2      346.89      443.43     37.90 o 
  -1  12   2       12.18       -4.52     15.03 o 
   0  12   2       13.27        1.69     12.98 o 
   1  12   2       11.29        6.48     13.04 o 
   2  12   2      341.23      387.04     20.58 o 
   3  12   2      314.45      347.39     19.53 o 
   4  12   2      159.31      222.75     17.88 o 
   5  12   2        5.32       -5.72     10.30 o 
   6  12   2      244.43      292.90     20.10 o 
   7  12   2      575.38      524.03     30.56 o 
   8  12   2      154.08      129.61     18.88 o 
   9  12   2       53.74       44.39     15.45 o 
  10  12   2       87.85      108.90     18.61 o 
  11  12   2      253.02      260.79     24.80 o 
  12  12   2      270.34      295.94     30.60 o 
  13  12   2       69.65      105.64     31.92 o 
  14  12   2       15.51        9.90     23.29 o 
  15  12   2        7.66       12.13     19.76 o 
 -15  13   2       23.03       38.07     40.16 o 
 -14  13   2        3.43      -43.86     29.24 o 
 -13  13   2        8.66       -0.87     31.72 o 
 -12  13   2       85.11      135.69     43.63 o 
 -11  13   2      171.36      228.12     36.34 o 
 -10  13   2      112.63      114.18     36.53 o 
  -9  13   2       93.05      107.68     35.94 o 
  -8  13   2      148.93      196.90     71.04 o 
  -7  13   2      352.95      427.88     54.64 o 
  -6  13   2      148.85      154.35     29.53 o 
  -5  13   2      273.85      306.99     36.50 o 
  -4  13   2      113.49      112.00     25.05 o 
  -3  13   2      397.78      499.53     42.34 o 
  -2  13   2      124.64      104.07     23.23 o 
  -1  13   2      354.99      392.22     37.68 o 
   0  13   2      136.96      110.64     19.89 o 
   1  13   2      324.88      336.60     20.50 o 
   2  13   2      131.44      114.18     14.67 o 
   3  13   2      412.43      485.39     22.27 o 
   4  13   2      109.78      103.12     14.78 o 
   5  13   2      255.10      318.67     22.23 o 
   6  13   2      147.61      162.68     17.71 o 
   7  13   2      358.41      403.11     45.22 o 
   8  13   2      151.63      161.57     21.67 o 
   9  13   2       87.76       88.51     18.53 o 
  10  13   2      116.75       90.10     19.07 o 
  11  13   2      173.01      146.79     20.75 o 
  12  13   2       84.64      112.61     27.31 o 
  13  13   2       10.72       -3.61     19.52 o 
  14  13   2        2.07      -15.76     19.20 o 
  15  13   2       23.58      -11.36     20.65 o 
 -14  14   2       32.93       -3.03     35.94 o 
 -13  14   2        2.22       20.85     33.93 o 
 -12  14   2        5.65        9.97     34.05 o 
 -11  14   2       43.82       45.21     27.98 o 
 -10  14   2      194.00      183.68     34.13 o 
  -9  14   2       85.73       72.15     27.74 o 
  -8  14   2       54.06       97.67     28.91 o 
  -7  14   2       67.98       51.68     26.48 o 
  -6  14   2      366.52      448.42     85.07 o 
  -5  14   2      191.72      221.30     32.86 o 
  -4  14   2      121.67      162.49     43.82 o 
  -3  14   2       49.88       -3.59     33.24 o 
  -2  14   2      103.79      120.63     25.72 o 
  -1  14   2      140.82      147.10     26.90 o 
   0  14   2      192.78      178.11     23.14 o 
   1  14   2      153.38       96.41     14.83 o 
   2  14   2       96.16       82.27     13.90 o 
   3  14   2       42.51        8.83     11.07 o 
   4  14   2      126.40      123.72     16.39 o 
   5  14   2      197.73      228.18     20.02 o 
   6  14   2      362.35      475.17     28.81 o 
   7  14   2       63.44       41.32     15.95 o 
   8  14   2       55.83       47.85     16.98 o 
   9  14   2       86.21       62.58     17.57 o 
  10  14   2      194.38      186.99     25.56 o 
  11  14   2       41.97       47.84     17.93 o 
  12  14   2        4.03       -7.10     19.22 o 
  13  14   2        1.84      -16.42     18.67 o 
  14  14   2       35.18      -11.25     20.60 o 
 -12  15   2        0.64       -0.35     34.17 o 
 -11  15   2        1.45      -31.24     23.28 o 
 -10  15   2       76.36      102.28     32.25 o 
  -9  15   2      120.19      101.90     37.75 o 
  -8  15   2       28.85       28.84     25.60 o 
  -7  15   2       47.46       60.96     31.23 o 
  -6  15   2       58.92       65.63     29.71 o 
  -5  15   2      175.62      190.17     32.34 o 
  -4  15   2      176.08      144.51     29.86 o 
  -3  15   2       85.87      104.16     26.01 o 
  -2  15   2        3.77      -12.62     18.36 o 
  -1  15   2       76.05       51.95     22.09 o 
   0  15   2      187.87      172.59     22.50 o 
   1  15   2       74.47       72.36     14.37 o 
   2  15   2        4.16      -15.78     10.78 o 
   3  15   2       79.68       59.16     15.56 o 
   4  15   2      185.14      188.07     19.43 o 
   5  15   2      165.49      184.39     19.07 o 
   6  15   2       61.67       53.73     15.22 o 
   7  15   2       47.28       51.36     17.41 o 
   8  15   2       30.12       30.46     17.29 o 
   9  15   2      117.09      113.94     25.11 o 
  10  15   2       71.07       77.65     22.80 o 
  11  15   2        2.42      -22.91     18.77 o 
  12  15   2        1.40      -26.53     22.36 o 
 -11  16   2        7.02       -2.76     27.04 o 
 -10  16   2        4.67      -23.01     25.50 o 
  -9  16   2       27.31       39.97     31.41 o 
  -8  16   2       61.96       24.10     25.64 o 
  -7  16   2       33.10        6.26     29.73 o 
  -6  16   2       18.15       61.63     27.40 o 
  -5  16   2       30.62        2.57     21.57 o 
  -4  16   2      126.47      174.23     32.00 o 
  -3  16   2      132.85      150.27     30.93 o 
  -2  16   2       95.24       73.72     48.55 o 
  -1  16   2       67.09       97.77     27.13 o 
   0  16   2      112.16      144.20     19.55 o 
   1  16   2       64.63       68.12     16.96 o 
   2  16   2       96.64      146.51     17.28 o 
   3  16   2      137.28      138.92     19.06 o 
   4  16   2      124.59      109.27     20.12 o 
   5  16   2       33.69       23.41     16.87 o 
   6  16   2       17.82        6.28     16.11 o 
   7  16   2       33.22       15.18     20.82 o 
   8  16   2       58.91       33.60     21.00 o 
   9  16   2       26.25       15.57     19.85 o 
  10  16   2        4.00        7.70     19.49 o 
  11  16   2        5.09       15.22     21.75 o 
 -10  17   2        5.22        2.98     27.49 o 
  -9  17   2        8.31      -21.32     25.67 o 
  -8  17   2       38.70       52.61     31.34 o 
  -7  17   2       37.36       35.07     27.79 o 
  -6  17   2       17.27       11.59     24.75 o 
  -5  17   2       11.16       -4.18     21.75 o 
  -4  17   2       27.11        4.70     27.43 o 
  -3  17   2      122.69      148.61     31.26 o 
  -2  17   2       60.72       42.93     25.70 o 
  -1  17   2       74.04       89.27     23.01 o 
   0  17   2        8.61       -1.34     18.53 o 
   1  17   2       72.80       50.37     21.11 o 
   2  17   2       61.99       41.48     30.26 o 
   3  17   2      125.76      122.08     24.37 o 
   4  17   2       25.61       13.42     21.57 o 
   5  17   2        9.77      -17.86     15.06 o 
   6  17   2       17.65      -10.90     17.07 o 
   7  17   2       37.15       54.40     23.70 o 
   8  17   2       37.26       29.61     21.86 o 
   9  17   2        6.34      -16.08     20.19 o 
  10  17   2        6.33       -3.58     20.91 o 
  -8  18   2        4.97       -7.56     48.75 o 
  -7  18   2       23.60       48.43     71.47 o 
  -6  18   2       39.20       60.41     31.34 o 
  -5  18   2       14.02       20.12     25.51 o 
  -4  18   2       16.38       -0.45     25.46 o 
  -3  18   2       20.59       -9.90     22.25 o 
  -2  18   2       54.20       41.45     26.05 o 
  -1  18   2       26.72       47.22     21.95 o 
   0  18   2       42.70       38.73     33.46 o 
   1  18   2       28.21       17.42     19.53 o 
   2  18   2       52.96       74.23     24.00 o 
   3  18   2       19.45        7.84     23.65 o 
   4  18   2       18.25       24.14     21.25 o 
   5  18   2       12.88       42.18     22.04 o 
   6  18   2       37.87       45.34     27.33 o 
   7  18   2       23.02       18.16     31.63 o 
   8  18   2        5.45       -4.90     24.76 o 
  -5  19   2       32.36       18.13     27.87 o 
  -4  19   2       11.40       12.09     24.98 o 
  -3  19   2        3.70        6.07     26.15 o 
  -2  19   2        1.61      -17.03     23.08 o 
  -1  19   2       36.01       51.91     26.72 o 
   0  19   2       32.37       15.63     26.14 o 
   1  19   2       34.46        9.70     26.63 o 
   2  19   2        1.36      -33.66     22.66 o 
   3  19   2        4.71      -20.92     23.20 o 
   4  19   2       10.36       17.38     33.56 o 
   5  19   2       32.30       19.85     27.39 o 
   0   0   3     2450.90     2083.55     87.10 o 
   1   0   3      420.48      416.05     25.44 o 
   2   0   3     4159.67     4622.87     92.47 o 
   3   0   3     2815.47     3012.69     56.82 o 
   4   0   3     1484.43     1247.64     31.53 o 
   5   0   3      549.38      577.36     32.88 o 
   6   0   3      685.11      643.28     31.39 o 
   7   0   3     1894.94     2024.93    107.38 o 
   8   0   3        1.96        9.26     11.03 o 
   9   0   3      106.75      105.93     16.19 o 
  10   0   3       26.46       18.72     12.85 o 
  11   0   3      342.28      384.33     37.45 o 
  12   0   3       75.11       82.72     17.70 o 
  13   0   3      170.54      193.20     23.04 o 
  14   0   3       20.66       -8.57     14.38 o 
  15   0   3        1.48       -6.69     14.76 o 
  16   0   3        0.29      -14.41     16.43 o 
  17   0   3      127.72      157.15     32.41 o 
  18   0   3        6.20      -14.48     20.14 o 
 -18   1   3       15.79       27.49     23.58 o 
 -17   1   3       13.23        2.91     20.41 o 
 -16   1   3       43.41       31.60     20.67 o 
 -15   1   3      113.96      145.53     31.90 o 
 -14   1   3       48.14       70.01     18.31 o 
 -13   1   3      168.80      191.80     33.32 o 
 -12   1   3      260.11      307.05     25.84 o 
 -11   1   3      601.72      543.42     31.96 o 
 -10   1   3      369.99      378.42     25.85 o 
  -9   1   3      260.24      319.25     34.72 o 
  -8   1   3     1040.76     1008.06     44.39 o 
  -7   1   3      319.41      314.99     32.47 o 
  -6   1   3     1726.56     1770.68     89.31 o 
  -5   1   3      353.83      389.21     19.06 o 
  -4   1   3     1540.09     1517.54     34.49 o 
  -3   1   3     1590.30     1799.54     38.27 o 
  -2   1   3     3345.78     3166.97     68.96 o 
  -1   1   3     2452.72     2881.46     97.40 o 
   0   1   3      246.82      172.69     22.42 o 
   1   1   3     2398.66     2924.94     78.23 o 
   2   1   3     3374.45     3240.76     70.33 o 
   3   1   3     1545.70     1671.02     38.74 o 
   4   1   3     1414.32     1359.51     34.20 o 
   5   1   3      352.60      380.75     24.03 o 
   6   1   3     1703.10     1715.52     46.96 o 
   7   1   3      297.24      316.42     21.70 o 
   8   1   3      990.84      997.57     67.42 o 
   9   1   3      296.73      345.99     30.66 o 
  10   1   3      390.03      432.17     47.78 o 
  11   1   3      567.67      490.62     27.82 o 
  12   1   3      245.74      299.75     26.33 o 
  13   1   3      180.62      206.42     35.00 o 
  14   1   3       44.98       46.79     17.70 o 
  15   1   3      106.23      102.64     21.85 o 
  16   1   3       42.20       46.43     20.19 o 
  17   1   3       13.78       -6.16     17.99 o 
  18   1   3       17.28       16.98     26.43 o 
 -18   2   3       30.34       32.49     22.23 o 
 -17   2   3        8.88       -8.70     20.26 o 
 -16   2   3       37.30       42.12     22.75 o 
 -15   2   3      178.72      241.72     29.00 o 
 -14   2   3       83.22       80.84     17.63 o 
 -13   2   3       62.18       89.65     17.40 o 
 -12   2   3       14.31        4.18     13.80 o 
 -11   2   3      296.07      295.61     24.27 o 
 -10   2   3      139.98      150.12     20.36 o 
  -9   2   3     1069.55     1078.61     65.29 o 
  -8   2   3      388.92      365.89     20.38 o 
  -7   2   3      286.44      331.36     20.17 o 
  -6   2   3      229.00      259.51     19.07 o 
  -5   2   3     2199.04     2076.59    119.91 o 
  -4   2   3     1474.74     1521.21     38.94 o 
  -3   2   3      785.07      739.54     21.45 o 
  -2   2   3      474.51      460.19     22.12 o 
  -1   2   3     4341.30     4501.19    112.42 o 
   0   2   3     3671.22     3896.74     96.98 o 
   1   2   3     4376.12     4443.08    157.09 o 
   2   2   3      411.61      389.23     24.30 o 
   3   2   3      703.95      640.27     19.10 o 
   4   2   3     1429.90     1364.68     29.74 o 
   5   2   3     2160.67     2084.54     38.75 o 
   6   2   3      209.34      241.15     21.76 o 
   7   2   3      270.60      355.50     29.85 o 
   8   2   3      412.56      410.18     33.66 o 
   9   2   3     1089.40     1155.37     52.44 o 
  10   2   3      142.49      147.03     19.48 o 
  11   2   3      295.57      322.57     27.06 o 
  12   2   3       20.90        3.74     14.94 o 
  13   2   3       69.70      103.17     19.79 o 
  14   2   3       86.50       58.44     18.27 o 
  15   2   3      176.82      245.93     34.64 o 
  16   2   3       36.72       10.87     16.84 o 
  17   2   3       11.40       -8.44     18.55 o 
  18   2   3       30.32       -2.86     18.80 o 
 -18   3   3       37.36       13.81     22.66 o 
 -17   3   3       29.28       -6.98     18.41 o 
 -16   3   3       15.07        6.67     20.52 o 
 -15   3   3       28.98       -4.65     17.23 o 
 -14   3   3      383.14      439.19     31.55 o 
 -13   3   3       99.99       93.76     17.25 o 
 -12   3   3       34.78       25.20     12.98 o 
 -11   3   3      107.83      105.03     16.60 o 
 -10   3   3      765.34      777.00     39.57 o 
  -9   3   3      629.64      662.59     24.14 o 
  -8   3   3      253.06      279.67     16.88 o 
  -7   3   3      186.51      220.33     19.28 o 
  -6   3   3      508.31      530.41     35.90 o 
  -5   3   3      981.55     1054.97     36.66 o 
  -4   3   3      994.05     1058.86     34.78 o 
  -3   3   3      711.68      612.54     17.29 o 
  -2   3   3     1195.84     1218.38     30.29 o 
  -1   3   3     1341.05     1168.64     29.63 o 
   0   3   3     5481.18     5709.94    107.71 o 
   1   3   3     1314.68     1166.72     33.96 o 
   2   3   3     1116.38     1087.13     40.52 o 
   3   3   3      763.53      606.26     29.01 o 
   4   3   3     1007.33     1020.47     25.10 o 
   5   3   3      968.07      953.17     38.21 o 
   6   3   3      476.13      487.69     24.34 o 
   7   3   3      203.28      248.20     22.91 o 
   8   3   3      263.19      275.95     24.44 o 
   9   3   3      623.88      571.82     31.17 o 
  10   3   3      739.63      745.12     47.11 o 
  11   3   3      127.25      107.62     20.07 o 
  12   3   3       43.23       39.82     16.31 o 
  13   3   3       96.44       96.76     20.86 o 
  14   3   3      394.40      442.91     34.27 o 
  15   3   3       32.00       23.69     18.66 o 
  16   3   3       17.47       30.34     18.46 o 
  17   3   3       29.54       -2.60     18.70 o 
  18   3   3       37.57       23.03     20.84 o 
 -18   4   3       21.44       40.78     21.90 o 
 -17   4   3      100.58       64.00     22.94 o 
 -16   4   3       34.43       14.66     19.63 o 
 -15   4   3       25.96       18.05     18.30 o 
 -14   4   3       53.49       33.04     23.42 o 
 -13   4   3      260.82      305.05     37.18 o 
 -12   4   3      376.87      486.40     73.66 o 
 -11   4   3      234.80      314.34     32.40 o 
 -10   4   3      136.30      173.21     17.12 o 
  -9   4   3      152.19      200.75     17.01 o 
  -8   4   3     1105.72     1056.72     35.46 o 
  -7   4   3      887.36      895.16     33.98 o 
  -6   4   3      505.95      594.85     20.20 o 
  -5   4   3      540.34      498.72     17.63 o 
  -4   4   3      969.36      936.53     24.43 o 
  -3   4   3     2087.73     2096.55     42.52 o 
  -2   4   3      828.04      877.65     19.10 o 
  -1   4   3     1601.81     1542.82     34.30 o 
   0   4   3      206.39      214.62     25.75 o 
   1   4   3     1488.26     1432.01     38.52 o 
   2   4   3      887.98      907.31     75.51 o 
   3   4   3     2078.95     1991.76     51.06 o 
   4   4   3      928.45      798.86     20.10 o 
   5   4   3      504.07      452.15     14.74 o 
   6   4   3      550.87      598.55     22.00 o 
   7   4   3      886.92      822.27     26.46 o 
   8   4   3     1071.25     1000.75     80.26 o 
   9   4   3      132.86      125.99     19.78 o 
  10   4   3      146.35       96.90     18.88 o 
  11   4   3      225.78      279.13     26.68 o 
  12   4   3      381.37      413.62     32.31 o 
  13   4   3      270.93      288.32     29.17 o 
  14   4   3       48.90       34.36     18.25 o 
  15   4   3       26.63       17.71     18.62 o 
  16   4   3       36.52       22.24     19.62 o 
  17   4   3      101.47       96.00     25.41 o 
  18   4   3       18.99       12.44     19.63 o 
 -18   5   3       17.03       38.75     27.98 o 
 -17   5   3        6.33      -10.78     25.03 o 
 -16   5   3       80.94       65.52     29.01 o 
 -15   5   3       33.07       26.99     51.57 o 
 -14   5   3       24.45       21.24     24.01 o 
 -13   5   3       96.99       88.34     30.27 o 
 -12   5   3      483.86      603.16     33.34 o 
 -11   5   3      471.50      560.25     30.95 o 
 -10   5   3       75.34       66.44     16.30 o 
  -9   5   3      169.68      180.68     19.38 o 
  -8   5   3      482.65      536.00     28.93 o 
  -7   5   3      640.98      570.15     19.92 o 
  -6   5   3      955.47      940.65     28.12 o 
  -5   5   3      315.51      363.50     27.09 o 
  -4   5   3      661.94      648.32     25.23 o 
  -3   5   3      526.91      486.28     25.87 o 
  -2   5   3     3728.93     3647.13     52.77 o 
  -1   5   3      208.19      207.89     14.29 o 
   0   5   3        6.53      -12.03      8.02 o 
   1   5   3      199.81      214.18     18.04 o 
   2   5   3     3713.10     3502.63    185.48 o 
   3   5   3      505.34      499.89     16.23 o 
   4   5   3      674.02      600.86     17.53 o 
   5   5   3      345.72      399.00     19.20 o 
   6   5   3      945.57      874.81     38.50 o 
   7   5   3      620.69      488.37     22.09 o 
   8   5   3      496.58      514.28     28.94 o 
   9   5   3      187.69      167.42     24.50 o 
  10   5   3       82.23      146.34     40.60 o 
  11   5   3      457.64      534.19     33.83 o 
  12   5   3      489.51      585.21     39.10 o 
  13   5   3      100.67      114.98     23.20 o 
  14   5   3       21.68        5.60     16.96 o 
  15   5   3       29.73       24.49     19.18 o 
  16   5   3       80.44       76.35     22.02 o 
  17   5   3        6.20        1.94     21.05 o 
  18   5   3       15.90       25.03     20.81 o 
 -17   6   3       11.42       13.25     26.62 o 
 -16   6   3       41.31       73.81     29.50 o 
 -15   6   3       75.81       77.22     29.51 o 
 -14   6   3       21.15        6.59     23.61 o 
 -13   6   3       74.23       35.54     23.76 o 
 -12   6   3       79.06       62.40     24.14 o 
 -11   6   3      519.65      598.29    113.50 o 
 -10   6   3      538.81      539.65     66.27 o 
  -9   6   3      272.70      412.22     69.12 o 
  -8   6   3      570.90      501.13     52.85 o 
  -7   6   3      809.86      861.57     50.33 o 
  -6   6   3      590.01      570.41     42.52 o 
  -5   6   3      636.79      626.69     55.06 o 
  -4   6   3      453.95      359.28     26.68 o 
  -3   6   3     1056.64     1076.51     29.68 o 
  -2   6   3      362.61      369.90     26.25 o 
  -1   6   3      976.37      901.74     19.32 o 
   0   6   3      465.61      406.98     20.18 o 
   1   6   3     1032.52      977.85     46.28 o 
   2   6   3      337.35      357.56     21.83 o 
   3   6   3     1074.54     1038.77     31.14 o 
   4   6   3      495.69      415.43     15.78 o 
   5   6   3      633.22      588.18     19.26 o 
   6   6   3      588.98      541.93     22.85 o 
   7   6   3      832.56      816.40     28.23 o 
   8   6   3      602.89      555.86     30.76 o 
   9   6   3      270.87      430.55     32.45 o 
  10   6   3      518.41      582.84     32.84 o 
  11   6   3      540.90      565.10     37.72 o 
  12   6   3       78.06       59.66     30.51 o 
  13   6   3       63.08       79.83     23.60 o 
  14   6   3       19.61        3.03     18.12 o 
  15   6   3       75.98       75.58     23.17 o 
  16   6   3       40.46       11.63     19.13 o 
  17   6   3        9.95      -22.42     18.76 o 
 -17   7   3        8.41      -14.82     37.73 o 
 -16   7   3        1.40      -33.72     24.98 o 
 -15   7   3       37.46       26.92     28.16 o 
 -14   7   3      167.02      118.84     30.70 o 
 -13   7   3        9.52       -6.36     29.20 o 
 -12   7   3       11.37       17.88     19.93 o 
 -11   7   3       79.66       48.41     23.34 o 
 -10   7   3      796.17      769.82     45.42 o 
  -9   7   3      444.09      529.29     35.17 o 
  -8   7   3      490.28      505.62     33.15 o 
  -7   7   3      295.46      340.61     31.71 o 
  -6   7   3      550.16      506.50     34.15 o 
  -5   7   3      554.93      623.32     39.78 o 
  -4   7   3     1063.82     1061.66     78.92 o 
  -3   7   3       78.87      106.61     27.05 o 
  -2   7   3       63.24       59.11     11.40 o 
  -1   7   3      627.73      593.78     27.38 o 
   0   7   3     2440.98     2517.38     98.17 o 
   1   7   3      588.15      545.41     24.98 o 
   2   7   3       75.30       59.87     15.45 o 
   3   7   3       97.39      133.88     15.22 o 
   4   7   3     1123.83     1072.27     26.76 o 
   5   7   3      542.21      558.90     22.50 o 
   6   7   3      542.66      540.54     23.46 o 
   7   7   3      303.29      314.39     22.60 o 
   8   7   3      518.63      541.69     33.01 o 
   9   7   3      453.07      457.02     31.71 o 
  10   7   3      782.25      694.82     34.38 o 
  11   7   3       75.02       57.52     19.25 o 
  12   7   3       15.23       12.03     16.87 o 
  13   7   3       10.15      -11.22     16.11 o 
  14   7   3      163.24      158.18     27.18 o 
  15   7   3       38.65       16.91     19.46 o 
  16   7   3        1.86      -26.77     17.85 o 
  17   7   3        9.05      -12.45     18.86 o 
 -16   8   3        7.90        4.03     28.75 o 
 -15   8   3       26.37       25.48     34.09 o 
 -14   8   3       62.93       30.91     44.71 o 
 -13   8   3      118.72      124.91     30.20 o 
 -12   8   3        5.97        8.77     21.74 o 
 -11   8   3       40.84       58.89     24.41 o 
 -10   8   3      114.53      156.68     50.88 o 
  -9   8   3      704.05      680.55     39.58 o 
  -8   8   3      462.35      536.30     64.99 o 
  -7   8   3      246.03      296.24     31.11 o 
  -6   8   3      381.88      526.28     62.23 o 
  -5   8   3     1095.48     1222.21     75.19 o 
  -4   8   3      632.33      648.91     98.27 o 
  -3   8   3      409.57      446.55     34.27 o 
  -2   8   3      700.17      673.22     38.84 o 
  -1   8   3      680.76      685.17     30.06 o 
   0   8   3      234.03      262.71     45.11 o 
   1   8   3      673.40      630.62     41.23 o 
   2   8   3      727.65      702.76     25.96 o 
   3   8   3      467.25      488.14     19.31 o 
   4   8   3      597.69      548.50     22.18 o 
   5   8   3     1125.22     1056.98     49.77 o 
   6   8   3      394.84      437.14     26.09 o 
   7   8   3      274.44      271.59     22.30 o 
   8   8   3      442.46      511.68     30.71 o 
   9   8   3      689.37      639.26     35.45 o 
  10   8   3      119.92      117.56     22.11 o 
  11   8   3       36.83       47.21     18.36 o 
  12   8   3        6.90        6.25     16.65 o 
  13   8   3      119.26       95.99     22.76 o 
  14   8   3       60.47       36.58     20.44 o 
  15   8   3       26.88       31.16     20.64 o 
  16   8   3        9.82      -22.31     19.00 o 
 -16   9   3       27.63       31.76     46.27 o 
 -15   9   3       13.60       20.02     38.42 o 
 -14   9   3        7.52       -7.72     38.74 o 
 -13   9   3       57.78       -0.08     34.17 o 
 -12   9   3      201.48      233.07     55.96 o 
 -11   9   3      165.35      179.91     52.85 o 
 -10   9   3       33.55       47.33     38.27 o 
  -9   9   3       17.96       45.05     33.26 o 
  -8   9   3      377.88      489.66     64.91 o 
  -7   9   3      529.39      513.11     50.25 o 
  -6   9   3      651.28      692.11     57.85 o 
  -5   9   3       19.53       11.34     27.45 o 
  -4   9   3      431.63      515.43     42.79 o 
  -3   9   3     1006.29     1020.43     48.12 o 
  -2   9   3     1170.92     1113.18     40.51 o 
  -1   9   3      409.63      406.77     27.22 o 
   0   9   3        2.10      -13.31     11.30 o 
   1   9   3      437.35      486.91     31.47 o 
   2   9   3     1175.58     1016.78     32.43 o 
   3   9   3      986.44      972.87     26.20 o 
   4   9   3      463.47      469.24     19.92 o 
   5   9   3       26.05        9.73      9.27 o 
   6   9   3      648.39      613.45     26.70 o 
   7   9   3      508.12      526.22     26.86 o 
   8   9   3      382.01      370.18     26.75 o 
   9   9   3       12.39       20.84     16.30 o 
  10   9   3       27.19       37.24     17.68 o 
  11   9   3      169.18      171.72     25.21 o 
  12   9   3      198.59      246.97     30.47 o 
  13   9   3       55.69       45.78     21.30 o 
  14   9   3        7.35       10.14     18.66 o 
  15   9   3       14.91       12.93     21.06 o 
  16   9   3       26.94       23.41     22.57 o 
 -15  10   3       11.92      -16.04     38.11 o 
 -14  10   3       18.47       38.58     40.00 o 
 -13  10   3       59.60        8.35     36.45 o 
 -12  10   3       50.39       29.64     39.21 o 
 -11  10   3      152.77      136.16     48.12 o 
 -10  10   3       62.57       59.39     38.58 o 
  -9  10   3       55.41       71.76     36.14 o 
  -8  10   3       11.99       -4.45     27.11 o 
  -7  10   3      515.82      523.79     66.09 o 
  -6  10   3      250.87      241.89     34.23 o 
  -5  10   3      236.42      291.70     43.04 o 
  -4  10   3      120.31       83.85     24.70 o 
  -3  10   3     1037.29     1065.55     50.51 o 
  -2  10   3      543.88      573.76     38.79 o 
  -1  10   3      400.44      439.76     39.53 o 
   0  10   3       59.39       68.90     18.50 o 
   1  10   3      436.39      449.42     51.64 o 
   2  10   3      527.21      526.80     26.11 o 
   3  10   3     1026.91     1018.08     29.54 o 
   4  10   3      108.77      105.58     14.00 o 
   5  10   3      252.96      252.97     20.62 o 
   6  10   3      245.65      267.62     23.58 o 
   7  10   3      510.30      544.80     31.86 o 
   8  10   3       15.28       14.29     14.26 o 
   9  10   3       63.93       72.59     19.96 o 
  10  10   3       64.62       60.82     22.69 o 
  11  10   3      158.32      186.40     27.21 o 
  12  10   3       54.08       34.65     20.38 o 
  13  10   3       55.92       46.79     23.86 o 
  14  10   3       19.58       -7.79     19.11 o 
  15  10   3       10.61      -13.55     20.89 o 
 -15  11   3       52.94       -0.63     41.03 o 
 -14  11   3       30.83       -2.36     36.69 o 
 -13  11   3       13.06      -33.62     36.02 o 
 -12  11   3       42.22       29.44     36.77 o 
 -11  11   3      145.69      220.65     52.77 o 
 -10  11   3      221.30      136.63     46.58 o 
  -9  11   3       55.16       98.60     40.16 o 
  -8  11   3       47.71       27.94     35.23 o 
  -7  11   3       72.59       47.95     23.35 o 
  -6  11   3      178.17      180.63     53.05 o 
  -5  11   3      225.47      226.57     33.56 o 
  -4  11   3      218.70      226.87     32.18 o 
  -3  11   3      165.73      200.56     30.77 o 
  -2  11   3      305.45      322.21     35.43 o 
  -1  11   3      733.58      712.78     33.22 o 
   0  11   3      630.49      617.22     32.36 o 
   1  11   3      709.10      785.31     34.84 o 
   2  11   3      321.53      336.89     19.69 o 
   3  11   3      176.28      181.49     18.87 o 
   4  11   3      217.77      230.44     17.75 o 
   5  11   3      222.50      243.32     21.21 o 
   6  11   3      191.39      160.75     20.81 o 
   7  11   3       74.64       55.47     16.05 o 
   8  11   3       46.83       37.85     16.02 o 
   9  11   3       64.41       59.27     22.02 o 
  10  11   3      237.05      202.19     28.32 o 
  11  11   3      137.66      166.03     27.19 o 
  12  11   3       39.05       41.45     21.49 o 
  13  11   3       16.49       -8.58     19.28 o 
  14  11   3       31.05       52.59     23.95 o 
  15  11   3       52.48       21.59     22.58 o 
 -14  12   3       31.53       10.52     43.00 o 
 -13  12   3       43.03      -25.34     37.24 o 
 -12  12   3       14.25       -0.95     37.01 o 
 -11  12   3       14.74      -12.22     35.47 o 
 -10  12   3       47.05       56.24     39.37 o 
  -9  12   3      276.88      303.89     56.59 o 
  -8  12   3      136.17      145.93     43.47 o 
  -7  12   3        0.82      -26.47     17.65 o 
  -6  12   3       55.08       65.11     24.15 o 
  -5  12   3      361.88      400.45     57.83 o 
  -4  12   3      203.43      264.75     35.51 o 
  -3  12   3       20.37       13.32     20.87 o 
  -2  12   3       46.58       34.97     21.16 o 
  -1  12   3      464.65      474.46     31.68 o 
   0  12   3      325.68      469.29     38.28 o 
   1  12   3      465.07      447.75     32.65 o 
   2  12   3       52.52       81.00     13.99 o 
   3  12   3       16.95        1.70     11.14 o 
   4  12   3      199.94      202.65     21.32 o 
   5  12   3      360.32      357.24     27.74 o 
   6  12   3       58.37       27.87     15.97 o 
   7  12   3        0.72      -20.97     13.98 o 
   8  12   3      135.28       85.56     19.71 o 
   9  12   3      278.39      373.27     35.64 o 
  10  12   3       43.65       54.70     28.19 o 
  11  12   3       11.90       -2.81     19.78 o 
  12  12   3       13.62       -2.87     20.53 o 
  13  12   3       44.89       63.91     23.86 o 
  14  12   3       29.88       12.29     23.33 o 
 -13  13   3       56.59       83.11     48.47 o 
 -12  13   3       19.62       -0.79     36.73 o 
 -11  13   3       10.19      -42.44     28.30 o 
 -10  13   3       69.25       22.31     37.08 o 
  -9  13   3       69.97      116.97     44.26 o 
  -8  13   3       74.22       33.23     26.26 o 
  -7  13   3       66.29       68.28     27.14 o 
  -6  13   3      112.16      119.73     31.10 o 
  -5  13   3       66.33       42.08     23.06 o 
  -4  13   3      178.40      217.78     33.63 o 
  -3  13   3      105.15      105.71     26.99 o 
  -2  13   3      135.47      241.59     33.89 o 
  -1  13   3      196.50      265.19     45.83 o 
   0  13   3      339.92      391.02     33.23 o 
   1  13   3      213.29      237.44     25.97 o 
   2  13   3      132.25      158.50     17.75 o 
   3  13   3      101.72       88.14     15.54 o 
   4  13   3      181.41      161.34     17.23 o 
   5  13   3       72.78       46.26     17.01 o 
   6  13   3      112.61      135.81     21.31 o 
   7  13   3       62.01       36.77     17.62 o 
   8  13   3       76.12       47.47     18.62 o 
   9  13   3       68.31       71.57     23.00 o 
  10  13   3       65.60       75.16     24.35 o 
  11  13   3       10.67      -20.28     18.87 o 
  12  13   3       20.31       46.47     23.18 o 
  13  13   3       55.71       51.45     23.94 o 
 -12  14   3       68.22       12.45     39.65 o 
 -11  14   3       46.29       66.44     46.11 o 
 -10  14   3        3.31        4.57     38.35 o 
  -9  14   3       13.33       11.62     36.99 o 
  -8  14   3       78.18      116.61     32.88 o 
  -7  14   3      225.46      215.81     37.96 o 
  -6  14   3       31.47       13.99     25.75 o 
  -5  14   3       27.58       23.64     23.88 o 
  -4  14   3       60.04       77.07     26.94 o 
  -3  14   3      258.78      198.66     34.44 o 
  -2  14   3      117.38      101.24     28.49 o 
  -1  14   3       25.46        2.23     20.38 o 
   0  14   3        4.46      -13.66     15.66 o 
   1  14   3       26.59       27.93     13.77 o 
   2  14   3      124.05      133.17     17.24 o 
   3  14   3      257.73      280.20     21.12 o 
   4  14   3       61.27       62.97     14.71 o 
   5  14   3       27.99       19.58     16.20 o 
   6  14   3       36.93       36.03     18.64 o 
   7  14   3      227.39      214.06     26.10 o 
   8  14   3       75.13       81.71     21.26 o 
   9  14   3       12.75        7.32     19.04 o 
  10  14   3        3.83       -4.29     19.68 o 
  11  14   3       48.69       41.26     23.06 o 
  12  14   3       69.77       77.97     26.84 o 
 -10  15   3       23.61       -1.93     35.11 o 
  -9  15   3       20.05       14.96     28.27 o 
  -8  15   3       66.10       62.10     29.37 o 
  -7  15   3       31.89       31.31     26.17 o 
  -6  15   3       66.26       95.79     31.27 o 
  -5  15   3       51.51       55.21     44.10 o 
  -4  15   3       44.76       57.79     25.92 o 
  -3  15   3       31.75        7.43     22.00 o 
  -2  15   3       80.97       67.44     26.52 o 
  -1  15   3       66.60       34.45     24.94 o 
   0  15   3        0.37      -23.23     15.49 o 
   1  15   3       61.97       60.68     16.04 o 
   2  15   3       81.78       46.13     15.41 o 
   3  15   3       31.39       36.33     14.10 o 
   4  15   3       41.26       31.34     18.81 o 
   5  15   3       53.43       42.95     19.47 o 
   6  15   3       65.73       35.78     18.83 o 
   7  15   3       30.99       24.48     19.51 o 
   8  15   3       63.09       55.33     19.99 o 
   9  15   3       22.45       22.88     22.27 o 
  10  15   3       26.44        3.92     22.16 o 
  -9  16   3       41.83       26.62     52.53 o 
  -8  16   3       17.15      -31.93     25.74 o 
  -7  16   3       19.89       21.67     27.92 o 
  -6  16   3       61.45       50.48     30.37 o 
  -5  16   3       50.52       60.24     37.40 o 
  -4  16   3       15.40       15.46     24.75 o 
  -3  16   3       15.47      -22.06     23.86 o 
  -2  16   3       31.27       41.38     38.86 o 
  -1  16   3       64.27       38.95     40.91 o 
   0  16   3       29.91       21.90     16.88 o 
   1  16   3       66.64       88.97     17.19 o 
   2  16   3       27.59       13.30     14.51 o 
   3  16   3       14.67      -13.86     13.58 o 
   4  16   3       16.98       23.78     19.36 o 
   5  16   3       50.93       18.78     18.54 o 
   6  16   3       59.46       37.06     20.18 o 
   7  16   3       18.88       -5.90     17.97 o 
   8  16   3       19.24       30.73     21.34 o 
   9  16   3       41.22       54.37     24.50 o 
  -7  17   3       13.41      -10.16     28.46 o 
  -6  17   3       24.26       44.67     30.60 o 
  -5  17   3       13.87       33.56     47.71 o 
  -4  17   3       40.39       26.29     28.59 o 
  -3  17   3        7.61      -32.09     23.34 o 
  -2  17   3        5.21       -2.42     25.10 o 
  -1  17   3       20.03       23.43     20.99 o 
   0  17   3      125.84      162.59     23.79 o 
   1  17   3       22.35       34.25     17.70 o 
   2  17   3        4.36      -15.38     15.00 o 
   3  17   3        6.35      -13.93     14.86 o 
   4  17   3       41.72       11.81     20.52 o 
   5  17   3       13.82       21.78     20.06 o 
   6  17   3       23.43       31.06     20.21 o 
   7  17   3       12.75       28.06     20.68 o 
  -3  18   3       18.50        6.43     29.07 o 
  -2  18   3       12.12      -12.07     27.19 o 
  -1  18   3       18.53       12.19     21.83 o 
   0  18   3        2.88       -0.93     18.49 o 
   1  18   3       18.17       10.86     19.03 o 
   2  18   3       13.59       22.58     19.21 o 
   3  18   3       17.83       28.32     20.50 o 
   0   0   4       61.21       88.28     29.68 o 
   1   0   4     1917.63     1795.92     62.43 o 
   2   0   4      442.21      399.79     29.11 o 
   3   0   4      402.21      378.06     26.43 o 
   4   0   4       13.65        7.22     10.54 o 
   5   0   4     2064.44     2111.94     60.81 o 
   6   0   4       49.32       18.83     13.47 o 
   7   0   4      178.69      194.15     26.52 o 
   8   0   4       65.25       36.61     15.96 o 
   9   0   4     1169.68     1208.75     42.51 o 
  10   0   4        8.91        4.97     14.37 o 
  11   0   4      151.33      181.85     24.06 o 
  12   0   4       91.77       86.77     20.02 o 
  13   0   4       27.53       45.47     18.81 o 
  14   0   4        1.23       -2.95     19.12 o 
  15   0   4       75.32      108.10     24.99 o 
  16   0   4       26.73        1.20     19.28 o 
 -16   1   4       14.15       18.48     18.20 o 
 -15   1   4       48.85       53.62     20.54 o 
 -14   1   4       85.42      112.43     23.08 o 
 -13   1   4       75.88       49.73     31.40 o 
 -12   1   4      105.75       98.52     23.70 o 
 -11   1   4      314.25      369.70     30.01 o 
 -10   1   4      433.06      402.17     26.18 o 
  -9   1   4       63.03       71.78     17.42 o 
  -8   1   4      627.43      629.37     31.76 o 
  -7   1   4       66.11       84.98     16.35 o 
  -6   1   4      787.93      735.96     65.88 o 
  -5   1   4        0.98       12.08     11.36 o 
  -4   1   4     1377.43     1321.63     43.91 o 
  -3   1   4      164.15      218.86     19.10 o 
  -2   1   4      446.78      430.97     25.31 o 
  -1   1   4      715.23      721.44     41.68 o 
   0   1   4     1284.48     1312.47     52.07 o 
   1   1   4      743.27      718.79     37.56 o 
   2   1   4      436.99      456.04     25.06 o 
   3   1   4      160.41      194.35     18.92 o 
   4   1   4     1310.51     1269.80     52.26 o 
   5   1   4        2.48       16.46     11.77 o 
   6   1   4      831.54      742.62     31.76 o 
   7   1   4       69.32       59.37     16.31 o 
   8   1   4      613.93      577.37     35.39 o 
   9   1   4       58.67       49.72     16.70 o 
  10   1   4      437.54      505.82     53.25 o 
  11   1   4      324.71      349.39     30.38 o 
  12   1   4      100.89       97.41     22.33 o 
  13   1   4       74.00       68.89     26.48 o 
  14   1   4       84.96      105.44     23.29 o 
  15   1   4       51.04       30.37     19.30 o 
  16   1   4       15.03       -8.40     19.90 o 
 -16   2   4        0.89      -19.53     16.96 o 
 -15   2   4       33.07       29.11     26.80 o 
 -14   2   4       20.76        2.02     16.31 o 
 -13   2   4      130.20      181.58     22.42 o 
 -12   2   4        2.93        3.49     16.57 o 
 -11   2   4      341.16      403.25     41.08 o 
 -10   2   4       74.44       46.80     16.36 o 
  -9   2   4       18.09       30.25     14.16 o 
  -8   2   4       49.67       77.39     20.03 o 
  -7   2   4     1434.22     1374.52     42.73 o 
  -6   2   4       76.93       92.09     15.94 o 
  -5   2   4      224.97      209.74     20.56 o 
  -4   2   4      328.42      377.19     24.89 o 
  -3   2   4     1956.71     1880.30     43.45 o 
  -2   2   4       29.35       50.31     13.69 o 
  -1   2   4      459.18      459.35     25.32 o 
   0   2   4       19.34        5.24     14.47 o 
   1   2   4      425.08      414.52     30.78 o 
   2   2   4       35.05       39.77     15.55 o 
   3   2   4     1938.50     1847.09     40.09 o 
   4   2   4      318.17      328.48     39.44 o 
   5   2   4      206.35      204.94     19.79 o 
   6   2   4       74.87       57.61     17.87 o 
   7   2   4     1459.07     1366.71     47.94 o 
   8   2   4       44.41       34.45     15.74 o 
   9   2   4       17.77       26.63     15.48 o 
  10   2   4       79.61       92.92     22.89 o 
  11   2   4      353.19      474.99     76.15 o 
  12   2   4        3.73        2.40     16.10 o 
  13   2   4      128.33      136.66     23.91 o 
  14   2   4       20.88        5.05     17.57 o 
  15   2   4       36.26       42.80     21.15 o 
  16   2   4        0.81      -10.71     20.52 o 
 -16   3   4       94.87      110.15     39.09 o 
 -15   3   4       43.70      110.92     38.57 o 
 -14   3   4       18.89        6.15     29.73 o 
 -13   3   4       17.11       -7.52     28.00 o 
 -12   3   4      398.03      500.66     38.09 o 
 -11   3   4       96.58      111.48     33.40 o 
 -10   3   4       33.71       66.20     19.96 o 
  -9   3   4      152.44      149.51     18.31 o 
  -8   3   4      340.08      383.37     29.31 o 
  -7   3   4       31.33       35.76     13.09 o 
  -6   3   4      762.32      794.66     71.16 o 
  -5   3   4      249.29      300.02     22.43 o 
  -4   3   4      486.40      436.89     34.81 o 
  -3   3   4       43.58       41.18     10.94 o 
  -2   3   4     2696.79     2534.58     95.51 o 
  -1   3   4      286.95      259.74     20.01 o 
   0   3   4      273.12      207.10     23.77 o 
   1   3   4      263.77      243.77     36.84 o 
   2   3   4     2729.57     2372.74     68.64 o 
   3   3   4       44.37       38.13     14.20 o 
   4   3   4      500.55      504.98     26.16 o 
   5   3   4      252.11      275.44     22.58 o 
   6   3   4      761.06      692.59     39.22 o 
   7   3   4       32.09       37.44     17.39 o 
   8   3   4      343.54      429.58     41.35 o 
   9   3   4      160.15       99.40     20.82 o 
  10   3   4       38.12       23.41     17.56 o 
  11   3   4       93.29       84.94     21.26 o 
  12   3   4      405.36      461.31     36.26 o 
  13   3   4       18.89       11.96     17.98 o 
  14   3   4       19.33       13.35     19.26 o 
  15   3   4       42.34       39.85     20.59 o 
  16   3   4       94.09      100.66     25.44 o 
 -16   4   4       14.60       74.21     37.13 o 
 -15   4   4      136.07      164.15     42.15 o 
 -14   4   4       11.85       39.55     33.22 o 
 -13   4   4      108.05      159.95     37.93 o 
 -12   4   4        3.91       20.76     26.63 o 
 -11   4   4      182.83      200.59     37.67 o 
 -10   4   4      218.38      171.37     31.80 o 
  -9   4   4      597.34      640.91    139.06 o 
  -8   4   4      305.83      336.80     40.07 o 
  -7   4   4       70.30      100.70     25.20 o 
  -6   4   4      332.47      438.20     29.50 o 
  -5   4   4      951.52      972.83     49.58 o 
  -4   4   4      382.20      398.19     27.67 o 
  -3   4   4      457.55      471.00     21.41 o 
  -2   4   4      583.13      529.29     20.15 o 
  -1   4   4     1640.29     1635.45     47.61 o 
   0   4   4       24.64       30.41     14.31 o 
   1   4   4     1611.97     1486.29     44.21 o 
   2   4   4      576.94      458.17     27.73 o 
   3   4   4      513.42      478.86     26.43 o 
   4   4   4      406.42      429.85     28.49 o 
   5   4   4      960.27      888.76     31.92 o 
   6   4   4      337.52      300.98     40.52 o 
   7   4   4       60.18       54.88     17.30 o 
   8   4   4      321.94      354.57     31.11 o 
   9   4   4      606.55      587.82     34.04 o 
  10   4   4      217.89      248.00     42.24 o 
  11   4   4      177.60      143.41     24.57 o 
  12   4   4        5.40        1.00     18.44 o 
  13   4   4      109.56      148.66     25.36 o 
  14   4   4       10.73       18.19     20.52 o 
  15   4   4      132.84      195.28     29.59 o 
  16   4   4       13.46        7.87     21.72 o 
 -16   5   4       19.37       58.35     35.40 o 
 -15   5   4        1.35      -17.35     30.42 o 
 -14   5   4      184.75      151.59     38.93 o 
 -13   5   4       66.30       70.54     31.28 o 
 -12   5   4       46.23       82.43     30.79 o 
 -11   5   4       13.32      -31.82     45.38 o 
 -10   5   4      485.61      687.97    119.25 o 
  -9   5   4      115.27      142.41     31.40 o 
  -8   5   4      307.51      311.83     39.09 o 
  -7   5   4      182.35      205.72     32.04 o 
  -6   5   4      237.89      228.05     31.74 o 
  -5   5   4        6.20        5.41     18.64 o 
  -4   5   4      885.38      878.72     42.02 o 
  -3   5   4      161.57      121.19     24.24 o 
  -2   5   4      114.11      109.60     18.99 o 
  -1   5   4       85.26       94.60     18.08 o 
   0   5   4     2964.05     2846.94     70.65 o 
   1   5   4       87.62       84.90     20.54 o 
   2   5   4      130.75      103.87     18.03 o 
   3   5   4      179.23      187.09     39.46 o 
   4   5   4      873.88      762.39     29.99 o 
   5   5   4        5.45       14.82     13.20 o 
   6   5   4      281.90      306.63     29.02 o 
   7   5   4      193.34      208.44     25.50 o 
   8   5   4      296.60      317.57     30.46 o 
   9   5   4      111.61      134.43     23.67 o 
  10   5   4      484.68      591.31     37.85 o 
  11   5   4       15.07        8.27     17.43 o 
  12   5   4       40.46       49.16     20.67 o 
  13   5   4       62.58       37.88     24.12 o 
  14   5   4      181.85      218.54     44.26 o 
  15   5   4        0.98      -41.86     27.90 o 
  16   5   4       18.82       11.46     21.95 o 
 -15   6   4       26.07       54.74     32.55 o 
 -14   6   4       35.26        3.59     29.13 o 
 -13   6   4      144.98      168.25     36.39 o 
 -12   6   4       72.85       57.97     29.09 o 
 -11   6   4      119.51      160.94     34.15 o 
 -10   6   4        5.90      -28.77     21.23 o 
  -9   6   4      433.63      535.46     74.96 o 
  -8   6   4      359.21      369.63     40.81 o 
  -7   6   4      350.24      556.00    105.50 o 
  -6   6   4      282.21      429.80     62.54 o 
  -5   6   4      618.27      652.43     71.92 o 
  -4   6   4      106.01       88.75     35.55 o 
  -3   6   4      480.16      458.81     46.42 o 
  -2   6   4      565.97      540.50     38.95 o 
  -1   6   4      488.65      496.19     80.61 o 
   0   6   4       96.68       52.04     38.96 o 
   1   6   4      519.13      506.68     52.20 o 
   2   6   4      590.22      592.82     45.56 o 
   3   6   4      456.47      474.24     27.72 o 
   4   6   4      102.24       68.95     15.96 o 
   5   6   4      662.59      577.31     27.99 o 
   6   6   4      296.33      329.18     27.12 o 
   7   6   4      352.64      421.95     41.06 o 
   8   6   4      344.54      368.27     32.76 o 
   9   6   4      434.41      446.03     36.45 o 
  10   6   4        7.80        4.08     18.00 o 
  11   6   4      111.82       86.12     22.24 o 
  12   6   4       69.27       53.70     21.13 o 
  13   6   4      139.37      136.26     26.64 o 
  14   6   4       34.27       19.63     20.72 o 
  15   6   4       28.01        9.70     21.97 o 
 -15   7   4       13.28      -28.30     45.16 o 
 -14   7   4        2.34      -54.39     39.65 o 
 -13   7   4       28.11       31.13     41.93 o 
 -12   7   4      327.44      358.98     74.25 o 
 -11   7   4       49.77      -11.90     37.32 o 
 -10   7   4       55.63      112.32     46.86 o 
  -9   7   4       12.48       28.22     33.54 o 
  -8   7   4      606.48      795.13     86.78 o 
  -7   7   4       51.73       93.99     41.10 o 
  -6   7   4      745.16      799.70     66.92 o 
  -5   7   4      208.47      231.22     46.86 o 
  -4   7   4      228.31      334.19     50.88 o 
  -3   7   4       33.04       60.22     31.05 o 
  -2   7   4      976.54      873.87     61.22 o 
  -1   7   4      140.51      146.42     26.74 o 
   0   7   4       72.74       65.83     32.85 o 
   1   7   4      143.66      116.75     23.96 o 
   2   7   4      999.68      901.41     36.57 o 
   3   7   4       35.89       46.69     13.11 o 
   4   7   4      212.01      154.50     18.06 o 
   5   7   4      214.55      213.08     19.45 o 
   6   7   4      758.90      722.23     41.96 o 
   7   7   4       45.34       61.56     20.76 o 
   8   7   4      594.57      588.82     35.33 o 
   9   7   4       11.63        0.83     16.41 o 
  10   7   4       58.52       57.96     21.00 o 
  11   7   4       45.27       47.05     20.07 o 
  12   7   4      324.67      311.36     33.55 o 
  13   7   4       28.44       -4.99     20.26 o 
  14   7   4        3.73      -14.65     20.01 o 
  15   7   4       13.61       -0.46     22.19 o 
 -14   8   4       18.94      -45.52     41.30 o 
 -13   8   4       45.89      121.38     54.27 o 
 -12   8   4        6.22        9.30     44.49 o 
 -11   8   4      206.97      348.30     69.40 o 
 -10   8   4       95.72      108.26     45.05 o 
  -9   8   4      126.95      226.61     55.06 o 
  -8   8   4       41.51       47.33     40.20 o 
  -7   8   4      750.76      822.24     70.54 o 
  -6   8   4      178.09      196.81     47.57 o 
  -5   8   4      286.82      376.91     60.10 o 
  -4   8   4      161.83      221.25     46.62 o 
  -3   8   4      539.45      559.38     62.46 o 
  -2   8   4      234.65      303.14     98.94 o 
  -1   8   4      218.71      253.99    117.16 o 
   0   8   4      293.83      367.49     61.46 o 
   1   8   4      214.57      220.46     50.40 o 
   2   8   4      224.09      237.64     21.62 o 
   3   8   4      552.59      501.48     29.03 o 
   4   8   4      164.85      162.59     19.13 o 
   5   8   4      276.72      281.77     24.18 o 
   6   8   4      167.40      176.37     21.66 o 
   7   8   4      719.32      649.00     44.38 o 
   8   8   4       46.23       40.36     18.39 o 
   9   8   4      132.53      204.01     27.34 o 
  10   8   4       91.19       67.19     22.07 o 
  11   8   4      202.37      186.27     29.52 o 
  12   8   4        5.31       -4.50     18.73 o 
  13   8   4       50.50       66.87     23.57 o 
  14   8   4       20.44       19.21     22.07 o 
 -14   9   4       64.59       99.39     57.93 o 
 -13   9   4       17.69        7.72     43.23 o 
 -12   9   4       22.13      -46.15     35.63 o 
 -11   9   4       16.11       -1.77     39.13 o 
 -10   9   4      298.02      499.36     78.78 o 
  -9   9   4       20.37       29.71     36.22 o 
  -8   9   4      188.23      208.12     52.85 o 
  -7   9   4        6.38       -3.11     31.05 o 
  -6   9   4      214.59      232.40     49.62 o 
  -5   9   4      136.50      178.53     45.01 o 
  -4   9   4      562.80      616.21     69.20 o 
  -3   9   4       36.50       69.48     32.00 o 
  -2   9   4       10.19       12.07     19.31 o 
  -1   9   4      423.55      428.99     35.64 o 
   0   9   4     1345.48     1352.31     54.63 o 
   1   9   4      412.86      466.29     33.96 o 
   2   9   4        6.77       16.58     13.41 o 
   3   9   4       39.43       32.22     13.28 o 
   4   9   4      546.44      582.30     31.58 o 
   5   9   4      126.78       87.55     15.98 o 
   6   9   4      194.58      183.57     26.47 o 
   7   9   4        8.80        0.66     17.19 o 
   8   9   4      183.91      193.35     26.63 o 
   9   9   4       21.30       29.29     21.86 o 
  10   9   4      294.71      278.61     35.83 o 
  11   9   4       16.08       10.66     18.88 o 
  12   9   4       27.33       -2.19     20.76 o 
  13   9   4       20.09       23.15     21.58 o 
  14   9   4       64.48       31.89     23.65 o 
 -13  10   4       41.83      -35.07     44.45 o 
 -12  10   4       20.47       51.59     49.18 o 
 -11  10   4       28.46       63.06     46.62 o 
 -10  10   4        1.92      -53.26     35.51 o 
  -9  10   4      251.73      283.91     61.83 o 
  -8  10   4      154.59      127.02     46.62 o 
  -7  10   4       22.31       24.47     34.29 o 
  -6  10   4        0.64        3.27     29.04 o 
  -5  10   4      405.18      522.89     66.72 o 
  -4  10   4      163.40      199.85     44.77 o 
  -3  10   4      101.22       67.63     34.48 o 
  -2  10   4        6.30       11.47     19.48 o 
  -1  10   4      552.05      535.51     55.30 o 
   0  10   4        9.70        9.15     16.65 o 
   1  10   4      521.07      508.67     32.73 o 
   2  10   4        7.13        7.68     14.22 o 
   3  10   4       94.36       72.44     16.20 o 
   4  10   4      156.35      151.97     19.48 o 
   5  10   4      382.47      350.18     25.51 o 
   6  10   4        0.18      -22.75     15.17 o 
   7  10   4       27.41       36.68     19.71 o 
   8  10   4      154.23      177.87     29.25 o 
   9  10   4      249.68      235.97     32.24 o 
  10  10   4        3.17        6.19     19.67 o 
  11  10   4       33.75       -0.60     20.80 o 
  12  10   4       22.83      -10.79     20.72 o 
  13  10   4       41.82       53.66     25.16 o 
 -12  11   4       48.50       36.61     43.35 o 
 -11  11   4       25.84       37.60     42.40 o 
 -10  11   4       14.63       26.37     40.51 o 
  -9  11   4       38.98       42.13     41.81 o 
  -8  11   4       73.57       95.88     42.68 o 
  -7  11   4       68.37       71.80     41.46 o 
  -6  11   4      133.32      103.10     41.42 o 
  -5  11   4       34.88       25.62     31.21 o 
  -4  11   4      285.07      330.80     54.90 o 
  -3  11   4      133.60       92.61     27.72 o 
  -2  11   4      493.54      578.80     43.58 o 
  -1  11   4      172.07      178.21     25.64 o 
   0  11   4      217.22      256.41     33.41 o 
   1  11   4      182.14      202.83     26.38 o 
   2  11   4      487.93      472.81     26.80 o 
   3  11   4      127.28       93.74     18.81 o 
   4  11   4      268.31      292.11     34.20 o 
   5  11   4       36.75       25.37     15.75 o 
   6  11   4      143.18      125.03     25.46 o 
   7  11   4       68.05       87.53     23.67 o 
   8  11   4       70.99       77.37     23.13 o 
   9  11   4       38.40       17.87     20.00 o 
  10  11   4       18.29        0.26     20.34 o 
  11  11   4       28.83        6.71     20.72 o 
  12  11   4       50.40        1.32     21.88 o 
 -11  12   4       55.29       86.35     47.76 o 
 -10  12   4       44.31        4.14     41.42 o 
  -9  12   4        2.99        5.64     33.03 o 
  -8  12   4        1.24       18.33     38.27 o 
  -7  12   4      202.86      212.77     53.64 o 
  -6  12   4       54.12       55.37     36.22 o 
  -5  12   4       31.27       53.83     33.73 o 
  -4  12   4       33.78       38.83     24.36 o 
  -3  12   4      483.58      532.82     43.69 o 
  -2  12   4        9.14       20.92     29.60 o 
  -1  12   4      156.35      199.46     38.03 o 
   0  12   4        0.24       -3.44     17.78 o 
   1  12   4      150.05      121.93     21.15 o 
   2  12   4        7.66        7.80     12.90 o 
   3  12   4      492.46      544.33     42.64 o 
   4  12   4       37.15       15.09     15.80 o 
   5  12   4       28.65       18.41     16.22 o 
   6  12   4       56.92       42.87     21.53 o 
   7  12   4      202.11      201.31     29.66 o 
   8  12   4        2.33      -14.57     19.57 o 
   9  12   4        5.66      -16.28     19.00 o 
  10  12   4       47.01       42.79     23.27 o 
  11  12   4       56.09       36.08     22.95 o 
 -10  13   4       22.67      -30.62     37.95 o 
  -9  13   4       18.42       40.00     42.64 o 
  -8  13   4       24.88       45.12     38.54 o 
  -7  13   4        3.16      -36.89     29.16 o 
  -6  13   4       58.78        9.54     34.96 o 
  -5  13   4       23.34       -1.38     31.21 o 
  -4  13   4       86.81      113.49     32.43 o 
  -3  13   4       19.37      -11.64     23.26 o 
  -2  13   4      158.89      177.72     34.19 o 
  -1  13   4       99.07       83.26     33.75 o 
   0  13   4      141.79      160.24     26.45 o 
   1  13   4       93.65       85.11     23.26 o 
   2  13   4      166.56      154.14     22.73 o 
   3  13   4       21.58        1.51     16.51 o 
   4  13   4       93.44       99.15     20.02 o 
   5  13   4       24.80       29.63     17.39 o 
   6  13   4       55.93       62.84     20.47 o 
   7  13   4        4.73        5.69     21.10 o 
   8  13   4       27.28       11.45     20.74 o 
   9  13   4       20.25       11.51     21.07 o 
  10  13   4       22.04       30.73     23.77 o 
  -8  14   4       11.77       31.72     41.06 o 
  -7  14   4        6.20       11.70     35.51 o 
  -6  14   4        3.51      -29.20     32.51 o 
  -5  14   4      136.21      181.77     37.29 o 
  -4  14   4        6.01      -30.53     24.29 o 
  -3  14   4       38.00       -3.15     24.18 o 
  -2  14   4       27.90       27.54     26.09 o 
  -1  14   4      179.13      225.77     38.91 o 
   0  14   4        0.97       17.26     20.40 o 
   1  14   4      175.48      212.02     22.34 o 
   2  14   4       29.10       56.21     20.14 o 
   3  14   4       46.33       33.23     18.72 o 
   4  14   4        6.85      -20.21     15.22 o 
   5  14   4      137.39       97.41     23.88 o 
   6  14   4        3.46      -24.37     18.68 o 
   7  14   4        8.91       17.68     21.56 o 
   8  14   4       12.61        5.03     22.89 o 
  -6  15   4       63.95       24.62     28.91 o 
  -5  15   4        0.61       -5.32     26.78 o 
  -4  15   4       57.31       55.38     29.29 o 
  -3  15   4       17.31       -2.66     26.33 o 
  -2  15   4       27.88        7.45     27.06 o 
  -1  15   4       46.13       42.70     29.30 o 
   0  15   4       85.10       76.15     23.74 o 
   1  15   4       47.95       60.81     17.64 o 
   2  15   4       26.96       38.55     19.67 o 
   3  15   4       18.51        0.05     18.21 o 
   4  15   4       56.76       20.02     18.77 o 
   5  15   4        0.69      -12.89     18.95 o 
   6  15   4       67.69       52.35     25.40 o 
  -3  16   4       72.65       32.89     30.98 o 
  -2  16   4       10.89       28.46     29.53 o 
  -1  16   4        8.86       -0.37     29.71 o 
   0  16   4        3.61      -13.40     17.55 o 
   1  16   4       10.70       -9.68     16.96 o 
   2  16   4       11.85       18.66     20.70 o 
   3  16   4       69.93       78.34     22.92 o 
   0   0   5       99.04       19.23     30.66 o 
   1   0   5      208.91      199.37     25.25 o 
   2   0   5      208.80      172.37     26.44 o 
   3   0   5      768.98      796.85     57.64 o 
   4   0   5       30.77       13.24     15.04 o 
   5   0   5      304.98      368.75     39.46 o 
   6   0   5       15.80        9.12     16.34 o 
   7   0   5      442.81      482.46     30.81 o 
   8   0   5       78.52      143.64     23.75 o 
   9   0   5      208.96      212.91     26.56 o 
  10   0   5        2.05      -20.27     16.21 o 
  11   0   5      179.60      187.31     39.25 o 
  12   0   5       31.99       51.05     21.40 o 
  13   0   5      126.86      154.80     59.59 o 
 -13   1   5       26.57        2.05     42.29 o 
 -12   1   5      143.64      138.07     33.01 o 
 -11   1   5       27.81       -2.36     23.68 o 
 -10   1   5      186.02      229.98     35.39 o 
  -9   1   5        6.92       -6.11     21.86 o 
  -8   1   5      350.16      330.63     37.44 o 
  -7   1   5       44.17       59.90     24.57 o 
  -6   1   5      587.36      545.91     39.93 o 
  -5   1   5        1.48       21.33     20.81 o 
  -4   1   5      588.47      596.22     33.99 o 
  -3   1   5       18.93        5.73     14.17 o 
  -2   1   5      350.84      341.54     53.84 o 
  -1   1   5       23.08        5.38     15.79 o 
   0   1   5      400.12      342.75     58.31 o 
   1   1   5       25.24       20.43     17.03 o 
   2   1   5      339.07      372.96     65.46 o 
   3   1   5       21.06        1.85     14.62 o 
   4   1   5      613.99      629.99     59.18 o 
   5   1   5        1.55       -5.20     14.52 o 
   6   1   5      547.03      493.85     31.70 o 
   7   1   5       44.52       61.40     19.89 o 
   8   1   5      366.76      451.97     42.61 o 
   9   1   5        6.90       28.15     18.24 o 
  10   1   5      182.70      158.97     31.78 o 
  11   1   5       28.03       45.76     30.41 o 
  12   1   5      154.47      173.25     39.37 o 
  13   1   5       25.99       -6.97     20.03 o 
 -13   2   5       54.70       85.29     42.51 o 
 -12   2   5       10.01      -16.24     36.64 o 
 -11   2   5       56.46       41.58     38.80 o 
 -10   2   5        2.15       14.86     34.33 o 
  -9   2   5      315.83      363.87     60.45 o 
  -8   2   5        5.54      -17.58     30.58 o 
  -7   2   5      258.94      439.30     60.30 o 
  -6   2   5       53.49       36.14     21.82 o 
  -5   2   5      532.72      591.38     40.02 o 
  -4   2   5      128.34      151.67     29.32 o 
  -3   2   5      277.19      387.21     54.04 o 
  -2   2   5      139.53      131.91     26.76 o 
  -1   2   5      573.52      588.24     86.37 o 
   0   2   5       82.11       99.36     27.56 o 
   1   2   5      576.61      603.38     68.27 o 
   2   2   5      140.31      107.66     27.78 o 
   3   2   5      255.40      270.24     28.50 o 
   4   2   5      130.55      156.17     21.52 o 
   5   2   5      518.98      667.63     36.97 o 
   6   2   5       54.93       70.49     20.32 o 
   7   2   5      240.51      263.76     51.55 o 
   8   2   5        5.58        2.47     17.30 o 
   9   2   5      325.80      311.80     34.32 o 
  10   2   5        2.60       15.33     19.27 o 
  11   2   5       56.13       59.17     22.09 o 
  12   2   5       10.51       -7.33     18.88 o 
  13   2   5       61.50       53.95     24.09 o 
 -13   3   5       12.23       31.67     38.91 o 
 -12   3   5       23.47       37.62     60.24 o 
 -11   3   5       27.76       19.98     34.43 o 
 -10   3   5      169.95      274.68     70.05 o 
  -9   3   5       13.97       24.06     30.69 o 
  -8   3   5      177.36      186.67    131.14 o 
  -7   3   5       86.46       54.66     28.95 o 
  -6   3   5      318.38      452.83     49.83 o 
  -5   3   5      169.27      170.74     66.82 o 
  -4   3   5      592.26      603.46    198.57 o 
  -3   3   5       85.48       39.23     37.58 o 
  -2   3   5      338.86      339.29     51.90 o 
  -1   3   5      100.58       75.91     20.72 o 
   0   3   5     1128.58     1071.86     49.13 o 
   1   3   5      101.13      116.73     31.96 o 
   2   3   5      327.19      349.92     40.54 o 
   3   3   5       85.49       73.02     18.93 o 
   4   3   5      556.96      622.14     71.24 o 
   5   3   5      171.77      137.89     20.85 o 
   6   3   5      326.36      404.68     34.98 o 
   7   3   5       87.56       83.35     20.97 o 
   8   3   5      170.55      177.57     25.87 o 
   9   3   5       14.84        6.44     18.82 o 
  10   3   5      177.43      161.21     26.67 o 
  11   3   5       27.85       13.48     19.79 o 
  12   3   5       22.28       16.95     20.49 o 
  13   3   5       12.24       -6.26     20.31 o 
 -13   4   5       91.88      157.55     45.30 o 
 -12   4   5        8.14       14.24     33.78 o 
 -11   4   5       74.10       96.78     39.41 o 
 -10   4   5       12.84        1.67     29.54 o 
  -9   4   5       88.50       76.37     32.70 o 
  -8   4   5       59.40       75.75     36.91 o 
  -7   4   5      191.70      211.15     39.22 o 
  -6   4   5       11.62      -25.66     41.22 o 
  -5   4   5      270.24      547.68     83.11 o 
  -4   4   5      168.71      260.26     58.13 o 
  -3   4   5      829.63      872.25     73.89 o 
  -2   4   5      437.85      538.97     49.85 o 
  -1   4   5      726.96      691.31     61.87 o 
   0   4   5       19.75       -3.86     21.23 o 
   1   4   5      752.23      699.15     63.15 o 
   2   4   5      439.17      342.93     60.71 o 
   3   4   5      797.09      778.00     36.40 o 
   4   4   5      175.60      137.28     29.33 o 
   5   4   5      285.79      318.12     31.22 o 
   6   4   5       12.09        3.96     19.79 o 
   7   4   5      195.59      215.13     29.21 o 
   8   4   5       63.79       37.23     19.94 o 
   9   4   5       88.56       81.59     22.73 o 
  10   4   5       13.03       -1.57     19.41 o 
  11   4   5       79.41       71.91     23.17 o 
  12   4   5        7.99      -12.46     19.68 o 
  13   4   5       87.97       65.47     24.79 o 
 -12   5   5      113.36      145.58     71.76 o 
 -11   5   5       20.19      -20.06     50.29 o 
 -10   5   5       46.45       95.88     61.20 o 
  -9   5   5       14.56      -13.44     46.35 o 
  -8   5   5       93.02      137.85     57.66 o 
  -7   5   5       23.59       71.92     49.50 o 
  -6   5   5      198.65      383.42     73.62 o 
  -5   5   5       96.52      101.20     47.57 o 
  -4   5   5      357.13      498.61     69.28 o 
  -3   5   5       62.35      112.44     41.10 o 
  -2   5   5      864.08      898.07     50.39 o 
  -1   5   5       42.78       29.60     24.65 o 
   0   5   5      308.40      265.14     35.76 o 
   1   5   5       41.19        7.76     34.92 o 
   2   5   5      874.42      778.16     48.62 o 
   3   5   5       64.62       67.52     20.78 o 
   4   5   5      380.64      419.02     59.99 o 
   5   5   5      100.15       88.33     20.33 o 
   6   5   5      192.12      166.27     22.94 o 
   7   5   5       24.34       10.35     24.38 o 
   8   5   5       96.96       88.33     24.06 o 
   9   5   5       15.70      -26.65     17.76 o 
  10   5   5       41.78       32.65     22.23 o 
  11   5   5       19.42        7.64     19.78 o 
  12   5   5      113.70      104.31     25.57 o 
 -12   6   5       19.10      -16.59     51.51 o 
 -11   6   5      100.90      133.20     63.76 o 
 -10   6   5       28.32       53.12     50.13 o 
  -9   6   5       77.02      114.25     56.83 o 
  -8   6   5        0.63      -28.34     39.69 o 
  -7   6   5      159.39      172.10     54.86 o 
  -6   6   5       22.70      -11.15     36.89 o 
  -5   6   5      194.90      219.71     53.12 o 
  -4   6   5       26.02       17.62     33.42 o 
  -3   6   5      624.34      619.87     59.27 o 
  -2   6   5       24.71      -20.01     23.39 o 
  -1   6   5      547.47      607.14     84.38 o 
   0   6   5        7.23        8.59     21.09 o 
   1   6   5      530.82      523.83     72.00 o 
   2   6   5       25.11       34.66     24.80 o 
   3   6   5      671.72      724.56     42.31 o 
   4   6   5       25.13       14.10     17.61 o 
   5   6   5      191.45      191.43     30.16 o 
   6   6   5       21.75        9.56     16.32 o 
   7   6   5      155.84      140.64     25.58 o 
   8   6   5        0.48        3.37     18.50 o 
   9   6   5       75.24       57.92     22.52 o 
  10   6   5       28.38       21.14     20.49 o 
  11   6   5       93.31      118.23     26.81 o 
  12   6   5       19.29       32.97     22.63 o 
 -11   7   5       13.85       28.14     50.09 o 
 -10   7   5      132.65      196.18     64.71 o 
  -9   7   5       61.54       71.29     51.78 o 
  -8   7   5      112.80      154.84     54.23 o 
  -7   7   5        6.83       24.59     37.75 o 
  -6   7   5      232.09      210.45     54.62 o 
  -5   7   5      165.40      197.76     51.47 o 
  -4   7   5      235.50      227.87     50.13 o 
  -3   7   5       24.35       24.43     30.46 o 
  -2   7   5      198.95      239.94     37.17 o 
  -1   7   5        9.91        7.41     21.85 o 
   0   7   5      632.19      552.44     67.47 o 
   1   7   5       10.16       10.36     32.16 o 
   2   7   5      202.03      165.61     33.33 o 
   3   7   5       25.29       20.07     17.84 o 
   4   7   5      238.63      271.14     43.32 o 
   5   7   5      160.31      139.83     23.39 o 
   6   7   5      231.51      261.60     26.66 o 
   7   7   5        8.04       10.66     18.58 o 
   8   7   5      112.72      122.82     27.41 o 
   9   7   5       59.70       45.06     22.45 o 
  10   7   5      128.30      131.72     27.98 o 
  11   7   5       14.73       35.47     23.16 o 
 -11   8   5       45.18       42.29     55.80 o 
 -10   8   5       15.60       79.33     51.59 o 
  -9   8   5      115.04      132.06     54.46 o 
  -8   8   5       31.44       82.41     47.76 o 
  -7   8   5      162.56      262.67     60.53 o 
  -6   8   5        9.46       -1.66     36.10 o 
  -5   8   5      215.38      250.09     52.53 o 
  -4   8   5       33.51       16.04     33.18 o 
  -3   8   5      237.70      392.20     60.97 o 
  -2   8   5       37.01       19.95     22.64 o 
  -1   8   5      272.07      294.22     39.12 o 
   0   8   5        6.99       -3.95     20.47 o 
   1   8   5      275.22      286.23     58.25 o 
   2   8   5       37.15        7.01     23.70 o 
   3   8   5      219.55      187.81     26.72 o 
   4   8   5       31.67       29.25     18.81 o 
   5   8   5      211.46      236.96     30.19 o 
   6   8   5        8.87       19.34     17.24 o 
   7   8   5      167.79      139.90     26.43 o 
   8   8   5       29.39       62.99     22.58 o 
   9   8   5      111.72      114.74     26.93 o 
  10   8   5       13.74       14.72     21.59 o 
  11   8   5       47.78       52.32     23.91 o 
 -10   9   5       50.26       59.43     47.41 o 
  -9   9   5       10.49       19.82     41.70 o 
  -8   9   5      118.11      119.84     51.47 o 
  -7   9   5       45.00       38.35     42.72 o 
  -6   9   5      140.90      125.09     48.08 o 
  -5   9   5       28.82       22.62     35.78 o 
  -4   9   5      189.68      254.31     54.19 o 
  -3   9   5       25.66       29.12     34.33 o 
  -2   9   5      260.45      231.02     46.78 o 
  -1   9   5       20.94        9.95     21.40 o 
   0   9   5       46.12       18.06     22.61 o 
   1   9   5       20.46        7.78     24.91 o 
   2   9   5      253.92      224.87     44.22 o 
   3   9   5       26.10        0.55     17.59 o 
   4   9   5      174.76      173.46     26.20 o 
   5   9   5       30.57       10.59     17.22 o 
   6   9   5      143.01      128.83     22.40 o 
   7   9   5       42.30       34.23     21.51 o 
   8   9   5      113.93       92.96     28.78 o 
   9   9   5       10.00      -10.05     20.08 o 
  10   9   5       54.75       24.98     22.39 o 
  -9  10   5       23.50       39.41     46.03 o 
  -8  10   5        6.15       43.82     45.01 o 
  -7  10   5      192.91      225.15     56.99 o 
  -6  10   5       20.18      -16.63     32.47 o 
  -5  10   5       56.55      115.59     44.45 o 
  -4  10   5        4.42        6.19     29.12 o 
  -3  10   5      230.20      283.04     53.64 o 
  -2  10   5       34.50       27.55     31.41 o 
  -1  10   5       74.34       30.28     41.03 o 
   0  10   5        0.01      -41.10     34.01 o 
   1  10   5       74.80       51.47     29.61 o 
   2  10   5       35.72       -0.86     21.48 o 
   3  10   5      222.17      228.62     29.31 o 
   4  10   5        4.84       -6.75     18.00 o 
   5  10   5       53.40       37.30     19.41 o 
   6  10   5       21.84       28.13     23.07 o 
   7  10   5      180.90      136.96     27.51 o 
   8  10   5        5.41      -24.52     20.10 o 
   9  10   5       26.93      -17.32     23.47 o 
  -8  11   5       58.38      103.14     51.51 o 
  -7  11   5        2.80       -4.85     35.15 o 
  -6  11   5      137.59      200.12     50.92 o 
  -5  11   5       14.37       13.71     36.69 o 
  -4  11   5      107.04       96.91     43.07 o 
  -3  11   5        5.80       15.17     34.92 o 
  -2  11   5       91.22      111.14     40.00 o 
  -1  11   5       28.63        5.78     22.87 o 
   0  11   5      126.34      105.46     48.79 o 
   1  11   5       28.49       23.75     28.99 o 
   2  11   5       87.10       70.29     24.64 o 
   3  11   5        5.65       -9.83     19.25 o 
   4  11   5      112.51       94.20     23.90 o 
   5  11   5       13.70        5.22     23.94 o 
   6  11   5      125.85      114.26     27.64 o 
   7  11   5        3.24       15.33     23.64 o 
   8  11   5       60.24       66.31     26.12 o 
  -6  12   5       14.90      -45.99     31.76 o 
  -5  12   5       95.03      195.67     53.99 o 
  -4  12   5       19.40        6.38     32.79 o 
  -3  12   5       36.10       20.89     32.51 o 
  -2  12   5        2.61       -7.53     30.94 o 
  -1  12   5      103.43       99.08     39.65 o 
   0  12   5       19.51       -4.49     40.99 o 
   1  12   5      106.62       75.63     39.19 o 
   2  12   5        2.62       -5.09     20.97 o 
   3  12   5       32.71       25.19     22.36 o 
   4  12   5       18.26       -4.75     18.98 o 
   5  12   5       97.73       93.23     23.96 o 
   6  12   5       14.47        4.92     22.62 o 
  -4  13   5       55.71       59.59     39.65 o 
  -3  13   5        8.31       -5.75     33.93 o 
  -2  13   5       50.17       77.24     39.69 o 
  -1  13   5       12.85       17.54     34.68 o 
   0  13   5       57.34       42.44     32.00 o 
   1  13   5       12.63        9.63     25.20 o 
   2  13   5       50.83       16.77     21.05 o 
   3  13   5        8.74      -12.04     19.29 o 
   4  13   5       53.32       21.76     21.18 o 
   0   0   6       30.15       55.92     40.59 o 
   1   0   6      198.97      163.46     81.26 o 
   2   0   6       13.41      -14.61     29.05 o 
   3   0   6      115.86      155.20     91.64 o 
   4   0   6       50.28      111.07     38.47 o 
   5   0   6      145.72      186.32     37.89 o 
   6   0   6       58.84       57.81     42.25 o 
   7   0   6       83.08       11.35     42.25 o 
   8   0   6        4.05        3.63     40.67 o 
   9   0   6       78.08        7.45     45.52 o 
  -9   1   6       26.30        1.46     40.99 o 
  -8   1   6       83.67       68.49     47.57 o 
  -7   1   6       33.14       -1.93     37.95 o 
  -6   1   6      146.19      221.29     52.73 o 
  -5   1   6       35.89       45.56     40.95 o 
  -4   1   6      188.03      152.16     46.42 o 
  -3   1   6       14.43       29.48     36.89 o 
  -2   1   6      236.84      167.06     50.09 o 
  -1   1   6        2.38      -18.67     25.52 o 
   0   1   6      198.65      125.20     32.69 o 
   1   1   6        1.53       -4.41     36.65 o 
   2   1   6      235.65      384.75    132.16 o 
   3   1   6       14.22       -8.31     26.87 o 
   4   1   6      174.36      277.80     69.21 o 
   5   1   6       39.12       31.98     34.32 o 
   6   1   6      149.40      110.12     33.08 o 
   7   1   6       32.62       43.74     29.35 o 
   8   1   6       78.38      118.17     51.49 o 
   9   1   6       25.68        1.14     29.04 o 
  -8   2   6       28.36      192.91    149.20 o 
  -7   2   6      104.19      417.70    150.70 o 
  -6   2   6       33.44       69.48    109.16 o 
  -5   2   6      119.79      311.89    117.40 o 
  -4   2   6        3.44      -97.42     64.95 o 
  -3   2   6      274.58      537.67    112.08 o 
  -2   2   6       85.12      225.70     72.55 o 
  -1   2   6      204.83      107.00     49.10 o 
   0   2   6        4.42      -19.35     22.77 o 
   1   2   6      199.52      160.00     35.51 o 
   2   2   6       82.81      154.94     50.94 o 
   3   2   6      272.00      342.01     76.20 o 
   4   2   6        4.95       -1.43     20.84 o 
   5   2   6      108.05       92.17     29.12 o 
   6   2   6       32.30       50.27     24.12 o 
   7   2   6      107.11       97.59     34.19 o 
   8   2   6       28.22       47.19     30.64 o 
  -8   3   6       56.07      100.73    104.63 o 
  -7   3   6       51.64       45.75     87.57 o 
  -6   3   6      162.49      227.12     92.69 o 
  -5   3   6        0.68      -15.49     64.87 o 
  -4   3   6      129.51      202.88     79.10 o 
  -3   3   6       84.54      182.94     65.07 o 
  -2   3   6      196.23      313.78     76.30 o 
  -1   3   6       32.42       44.34     43.19 o 
   0   3   6      148.52       35.71     39.80 o 
   1   3   6       35.62       28.83     27.04 o 
   2   3   6      188.99      282.84     66.25 o 
   3   3   6       81.26      128.73     28.89 o 
   4   3   6      130.96      183.41     42.78 o 
   5   3   6        0.79       11.75     20.76 o 
   6   3   6      149.22      114.32     33.80 o 
   7   3   6       50.33       34.51     23.37 o 
   8   3   6       58.92       39.52     24.33 o 
  -8   4   6        4.09      -46.27     66.41 o 
  -7   4   6      115.70      110.82     84.57 o 
  -6   4   6        2.90      -72.77     48.51 o 
  -5   4   6      113.43      265.15     75.90 o 
  -4   4   6       92.38       98.80     61.24 o 
  -3   4   6      132.41      230.11     64.99 o 
  -2   4   6        4.47      -11.98     42.88 o 
  -1   4   6      177.21      178.84     57.34 o 
   0   4   6      198.90      119.02     50.05 o 
   1   4   6      167.21      177.34     36.51 o 
   2   4   6        6.15       -9.35     23.06 o 
   3   4   6      138.80      195.37     35.93 o 
   4   4   6       90.43      105.30     30.31 o 
   5   4   6      105.97      109.07     29.06 o 
   6   4   6        3.51      -11.14     21.41 o 
   7   4   6      114.15      112.44     32.30 o 
   8   4   6        4.39        1.06     22.57 o 
  -7   5   6        5.88      -31.49     57.54 o 
  -6   5   6      103.29      119.25     66.17 o 
  -5   5   6       71.70      194.80     66.05 o 
  -4   5   6      131.59      107.43     58.41 o 
  -3   5   6        5.67       -3.98     39.53 o 
  -2   5   6       69.45       71.84     42.56 o 
  -1   5   6       67.39       57.30     46.23 o 
   0   5   6      226.84      165.05     53.64 o 
   1   5   6       68.59       80.92     30.53 o 
   2   5   6       69.99       99.06     45.00 o 
   3   5   6        5.85       -9.54     22.87 o 
   4   5   6      134.96      144.47     28.37 o 
   5   5   6       73.39       81.99     23.93 o 
   6   5   6      105.22      130.33     30.30 o 
   7   5   6        6.69      -21.99     21.43 o 
  -6   6   6        7.55       -6.46     48.08 o 
  -5   6   6       73.62       68.97     49.97 o 
  -4   6   6       25.18       21.01     43.04 o 
  -3   6   6      130.89      119.49     48.47 o 
  -1   6   6      151.13       79.06     45.95 o 
   0   6   6       51.86       -1.06     40.08 o 
   1   6   6      160.49      152.65     36.83 o 
   2   6   6       14.10        6.20     27.84 o 
   3   6   6      130.23      146.55     35.07 o 
   4   6   6       26.45       42.68     23.85 o 
   5   6   6       78.72       95.56     24.42 o 
   6   6   6        8.73      -21.82     29.54 o 
  -5   7   6        1.53      -37.75     35.98 o 
  -4   7   6       79.54       68.65     44.26 o 
  -3   7   6       47.74       37.60     40.32 o 
  -1   7   6       10.61       39.53     44.81 o 
   0   7   6       70.42       34.50     30.91 o 
   1   7   6        9.67        3.53     28.25 o 
   2   7   6      120.19      117.35     49.47 o 
   3   7   6       48.25       54.28     39.98 o 
   4   7   6       82.69       73.61     33.63 o 
   5   7   6        2.16       -8.78     18.74 o 
  -4   8   6        5.95       31.96     42.37 o 
  -3   8   6       70.32      116.77     44.77 o 
  -1   8   6       72.00      -14.82     45.64 o 
   0   8   6        0.02        5.40     29.66 o 
   1   8   6       71.45       12.61     27.98 o 
   2   8   6       30.29       15.03     26.11 o 
   3   8   6       74.93      121.44     29.12 o 
   4   8   6        4.90       11.08     23.18 o 
                                                 
